# Supplementary material for: High-quality genome assembles from key Hawaiian coral species
Source: Gigascience. 2022 Nov 9;11:giac098. doi: 10.1093/gigascience/giac098 (PMC9646523; doi:10.1093/gigascience/giac098)
Supplement: giac098_Supplemental_Tables [file giac098_supplemental_tables.zip › Supplementary_Tables.xlsx]

## Sheet: Table_S1
Table S1. Summary of read data used for genome assembly and gene prediction.
	Montipora capitata				Porites compressa			Pcillopora meandrina			Pocillopora acuta
	PacBio RSII long reads	Illumina HiSeq 2500 short reads	Dovetail Genomics Omni-C	Illumina RNA-seq short reads	PacBio RSII long reads	Illumina HiSeq 2000 short reads	Illumina RNA-seq short reads	PacBio HiFi long reads	Illumina NovaSeq 6000 short reads	Illumina RNA-seq short reads	PacBio HiFi long reads	Illumina short reads	Illumina RNA-seq short reads
Total bases (Gbp)	78.3	27.4	56.5 million read-pairs	77.5	63.3	20.9	76.5	311.8	27.2	10.6	239.1	23	656.7
BioProject	PRJNA509219	PRJNA509219	PRJNA761443	PRJNA735085	PRJNA663761	PRJNA663761	PRJNA735085	PRJNA761443	PRJNA761443	PRJNA761443	PRJNA761443	PRJNA761443	PRJNA731596
SRA Run IDs	SRR17163565	SRR8497577	SRR16077716	SRR14729868	SRR12695159	SRR12695158	SRR14729874	SRR16077713	SRR16077712	SRR16077711	SRR16077715	SRR16077714	SRR14610884
				SRR14729869	SRR12695160		SRR14729875						SRR14610885
				SRR14729870	SRR12695161		SRR14729876						SRR14610886
				SRR14729871	SRR12695162		SRR14729877						SRR14610887
				SRR14729872	SRR12695163		SRR14729879						SRR14610888
				SRR14729873	SRR12695164		SRR14729880						SRR14610889
				SRR14729878	SRR12695165		SRR14729882						SRR14610890
				SRR14729881	SRR12695166		SRR14729883						SRR14610892
				SRR14729889			SRR14729884						SRR14610893
				SRR14729890			SRR14729885						SRR14610894
				SRR14729893			SRR14729886						SRR14610895
				SRR14729894			SRR14729887						SRR14610896
							SRR14729888						SRR14610897
							SRR14729891						SRR14610898
							SRR14729892						SRR14610899
													SRR14610900
													SRR14610901
													SRR14610903
													SRR14610904
													SRR14610905
													SRR14610906
													SRR14610907
													SRR14610908
													SRR14610909
													SRR14610910
													SRR14610911
													SRR14610912
													SRR14610914
													SRR14610915
													SRR14610916
													SRR14610917
													SRR14610918
													SRR14610919
													SRR14610920
													SRR14610921
													SRR14610922
													SRR14610923
													SRR14610925
													SRR14610926
													SRR14610927
													SRR14610928
													SRR14610929
													SRR14610930
													SRR14610931
													SRR14610932
													SRR14610975
													SRR14610977
													SRR14610978
													SRR14610979
													SRR14610980
													SRR14610981
													SRR14610982
													SRR14610983
													SRR14610984
													SRR14610985
													SRR14610986
													SRR14610988
													SRR14610989
													SRR14610990
													SRR14610991
													SRR14610992
													SRR14610993
													SRR14610994
													SRR14610995
													SRR14610996
													SRR14610997
													SRR14610999
													SRR14611000
													SRR14611001
													SRR14611002
													SRR14611003
													SRR14611004
													SRR14611005
													SRR14611006
													SRR14611007
													SRR14611008
													SRR14611010
													SRR14611011
													SRR14611012
													SRR14611013
													SRR14611014
													SRR14611015
													SRR14611016
													SRR14611017
													SRR14611018
													SRR14611019
													SRR14611021
													SRR14611022
													SRR14611023
													SRR14611024
													SRR14611025
													SRR14611026
													SRR14611027
													SRR14611028
													SRR14611029
													SRR14611030
													SRR14611033
													SRR14611034
													SRR14611035
													SRR14611036
													SRR14611037
													SRR14611038
													SRR14611039
													SRR14611040
													SRR14611041
													SRR14611042
													SRR14611044
													SRR14611045
													SRR14611046
													SRR14611047
													SRR14611048
													SRR14611049
													SRR14611050
													SRR14611051
													SRR14611052
													SRR14611053
													SRR14611055
													SRR14611056
													SRR14611057

## Sheet: Table_S2
Table S2. Summary of coral assemblies before and after haplotype merging.
Species	Data types	Assembly method	Merged assembly (HM2)	Contigs	N50	genome BUSCO
Montipora capitata	PacBio Sequel + illumina + DoveTail	CANU	1,262Mbp	11531	0.2Mbp	97.2% (duplicated 53.3%)
		CANU + HM2x1	780Mbp	3091	0.6Mbp	98.9% (duplicated 0.4%)
		CANU + HM2x1 + DoveTail	780Mbp	1699	47.7Mbp	98.9% (duplicated 0.8%)
Porites compressa	PacBio Sequel + illumina	CANU	1,050Mbp	4216	0.6Mbp	98.5% (duplicated 69.8%)
		CANU + HM2x1	617Mbp	1039	1.4Mbp	98.5% (duplicated 2.4%)
		CANU + HM2x2	592Mbp	608	4.0Mbp	98.5% (duplicated 1.6%)
		CANU + HM2x3	586Mbp	593	4.2Mbp	98.1% (duplicated 1.6%)
Pocillopora meandrina	PacBio HiFi + illumina	CANU	764Mbp	1463	8.5Mbp	97.7% (duplicated 87.5%)
		CANU + HM2x1	376Mbp	212	10.0Mbp	98.1% (duplicated 0.8%)
Pocillopora acuta	PacBio HiFi + illumina	CANU	1,108Mbp	3267	4.4Mbp	97.6% (duplicated 92.5%)
		CANU + HM2x1	669Mbp	788	4.1Mbp	98.1% (duplicated 61.2%)
		CANU + HM2x2	414Mbp	573	4.9Mbp	98.4% (duplicated 3.1%)
		CANU + HM2x3	408Mbp	474	5.1Mbp	98.4% (duplicated 2.7%)
		CANU + HM2x4	404Mbp	430	5.3Mbp	98.4% (duplicated 2.7%)

## Sheet: Table_S3
Table S3: List of Symbiodiniaceae genomes used to assess symbiont contamination in the coral genome assemblies.
Isolates	Type	Version	No. scaffolds	No. bases	N50	No. Proteins	Reference	Notes	Data_Link
Breviolum minutum Mf1.05b.01	Genome	2	21898	609445888	125226	32803	Chen et al., 2020 doi:https://doi.org/10.1111/jpy.12947	Data originally generated by Shoguchi et al., 2013 doi:https://doi.org/10.1016/j.cub.2013.05.062	https://doi.org/10.14264/uql.2019.745
Cladocopium goreaui SCF055	Genome	2	41235	968882658	91131	39006	Chen et al., 2020 doi:https://doi.org/10.1111/jpy.12947	Data originally generated by Liu et al., 2018 doi:https://doi.org/10.1038/s42003-018-0098-3	https://doi.org/10.14264/uql.2019.745
Cladocopium sp. C15	Genome	2.1	34589	618284692	50690	22508	Robbins et al. 2019 doi:https://doi.org/10.1038/s41564-019-0532-4		http://plut.reefgenomics.org/cladocopium_download/
Cladocopium sp. C92	Genome	2	6685	700866305	247555	33421	Chen et al., 2020 doi:https://doi.org/10.1111/jpy.12947	Data originally generated by Shoguchi et al., 2018 doi:https://doi.org/10.1186/s12864-018-4857-9	https://doi.org/10.14264/uql.2019.745
Durusdinium trenchii CCMP2556	Genome	1	29137	1711485134	774259	76789	Dougan et al., 2022 doi:https://doi.org/10.1101/2022.04.10.487810		https://cloudstor.aarnet.edu.au/plus/s/XNkoZSH5MKEG2WO
Durusdinium trenchii SCF082	Genome	1	44682	1636889185	398480	62182	Dougan et al., 2022 doi:https://doi.org/10.1101/2022.04.10.487810		https://cloudstor.aarnet.edu.au/plus/s/XNkoZSH5MKEG2WO
Fugacium kawagutii CCMP2468	Genome	3	29213	936976989	13533496	45192	Li et al., 2020 doi:https://doi.org/10.3390/microorganisms8010102		http://sampgr.org.cn/index.php/download
Symbiodinium linucheae CCMP2456	Genome	1	37772	694902460	58075	32053	Gonzalez-Pech et al., 2021 doi:https://doi.org/10.1186/s12915-021-00994-6		https://doi.org/10.14264/f1b3a11
Symbiodinium microadriaticum 04-503SCI.03	Genome	1	57558	775008844	49975	38462	Gonzalez-Pech et al., 2021 doi:https://doi.org/10.1186/s12915-021-00994-6		https://doi.org/10.14264/f1b3a11
Symbiodinium microadriaticum CassKB8	Genome	1	67937	813744491	42989	42652	Gonzalez-Pech et al., 2021 doi:https://doi.org/10.1186/s12915-021-00994-6		https://doi.org/10.14264/f1b3a11
Symbiodinium microadriaticum CCMP2467	Genome	2	94	735693401	9963233	48337	Nand et al., 2021 doi:https://doi.org/10.1038/s41588-021-00841-y		https://www.ncbi.nlm.nih.gov/geo/query/acc.cgi?acc=GSE152150 and SuppData3 (from paper)
Symbiodinium natans CCMP2548	Genome	1	2855	761619964	610496	35270	Gonzalez-Pech et al., 2021 doi:https://doi.org/10.1186/s12915-021-00994-6		https://doi.org/10.14264/f1b3a11
Symbiodinium necroappetens CCMP2469	Genome	1	104583	767953253	14528	35672	Gonzalez-Pech et al., 2021 doi:https://doi.org/10.1186/s12915-021-00994-6		https://doi.org/10.14264/f1b3a11
Symbiodinium pilosum CCMP2461	Genome	1	48302	1089424773	62444	23437	Gonzalez-Pech et al., 2021 doi:https://doi.org/10.1186/s12915-021-00994-6		https://doi.org/10.14264/f1b3a11
Symbiodinium tridacnidorum CCMP2592	Genome	1	6245	1103301044	651264	45474	Gonzalez-Pech et al., 2021 doi:https://doi.org/10.1186/s12915-021-00994-6		https://doi.org/10.14264/f1b3a11
Symbiodinium tridacnidorum Sh18	Genome	2	16175	762740472	132488	25808	Chen et al., 2020 doi:https://doi.org/10.1111/jpy.12947	Data originally generated by Shoguchi et al., 2018 doi:https://doi.org/10.1186/s12864-018-4857-9	https://doi.org/10.14264/uql.2019.745

## Sheet: Table_S4
Table S4: Top 10 BLASTn hits against the NCBI's nt database for regions of coral scaffolds with greater than a given coverage of hits to Symbiodiniaceae assembled genomes.
Regions of coral scaffolds with >10% coverage by hits to Symbiodiniaceae assembled genomes																					Regions of coral scaffolds with >1% coverage by hits to Symbiodiniaceae assembled genomes
qseqid	sseqid	pident	length	mismatch	gapopen	qstart	qend	sstart	send	evalue	bitscore	qlen	slen	stitle	staxids	sscinames	scomnames	sblastnames	sskingdoms	salltitles	qseqid	sseqid	pident	length	mismatch	gapopen	qstart	qend	sstart	send	evalue	bitscore	qlen	slen	stitle	staxids	sscinames	scomnames	sblastnames	sskingdoms	salltitles
Porites_compressa_KBHIv1___Sc0000203_3210-5009:.	gi|1253558103|emb|LT631224.1|	99.944	1797	1	0	1	1797	2	1798	0	3314	1800	1798	Pectinia sp. MY076 partial 18S rRNA gene, specimen voucher MY076	1918576	Pectinia sp. MY076	Pectinia sp. MY076	stony corals	Eukaryota	Pectinia sp. MY076 partial 18S rRNA gene, specimen voucher MY076	Pocillopora_meandrina_KBHIv1___xfSc0000616_4059-5867:.	gi|1253553621|emb|LT631139.1|	99.779	1806	1	3	4	1809	1806	4	0	3310	1809	1806	Pocillopora sp. MY341 partial 18S rRNA gene, specimen voucher MY341	1918566	Pocillopora sp. MY341	Pocillopora sp. MY341	stony corals	Eukaryota	Pocillopora sp. MY341 partial 18S rRNA gene, specimen voucher MY341
Porites_compressa_KBHIv1___Sc0000203_3210-5009:.	gi|1253553500|emb|LT631018.1|	99.944	1797	1	0	1	1797	2	1798	0	3314	1800	1798	Porites profundus partial 18S rRNA gene, specimen voucher MY293	627024	Porites profundus	Porites profundus	stony corals	Eukaryota	Porites profundus partial 18S rRNA gene, specimen voucher MY293	Pocillopora_meandrina_KBHIv1___xfSc0000616_4059-5867:.	gi|1253553620|emb|LT631138.1|	99.779	1806	1	3	4	1809	1806	4	0	3310	1809	1806	Pocillopora damicornis partial 18S rRNA gene, specimen voucher GA151	46731	Pocillopora damicornis	Pocillopora damicornis	stony corals	Eukaryota	Pocillopora damicornis partial 18S rRNA gene, specimen voucher GA151
Porites_compressa_KBHIv1___Sc0000203_3210-5009:.	gi|1253553499|emb|LT631017.1|	99.944	1797	1	0	1	1797	2	1798	0	3314	1800	1798	Porites profundus partial 18S rRNA gene, specimen voucher MY220	627024	Porites profundus	Porites profundus	stony corals	Eukaryota	Porites profundus partial 18S rRNA gene, specimen voucher MY220	Pocillopora_meandrina_KBHIv1___xfSc0000616_4059-5867:.	gi|1253553619|emb|LT631137.1|	99.779	1806	1	3	4	1809	1806	4	0	3310	1809	1806	Pocillopora sp. GA079 partial 18S rRNA gene, specimen voucher GA079	1918565	Pocillopora sp. GA079	Pocillopora sp. GA079	stony corals	Eukaryota	Pocillopora sp. GA079 partial 18S rRNA gene, specimen voucher GA079
Porites_compressa_KBHIv1___Sc0000203_3210-5009:.	gi|1253553498|emb|LT631016.1|	99.944	1797	1	0	1	1797	2	1798	0	3314	1800	1798	Porites sp. MY177 partial 18S rRNA gene, specimen voucher MY177	1918556	Porites sp. MY177	Porites sp. MY177	stony corals	Eukaryota	Porites sp. MY177 partial 18S rRNA gene, specimen voucher MY177	Pocillopora_meandrina_KBHIv1___xfSc0000616_4059-5867:.	gi|1253553618|emb|LT631136.1|	99.779	1806	1	3	4	1809	1806	4	0	3310	1809	1806	Pocillopora verrucosa partial 18S rRNA gene, specimen voucher GA072	203993	Pocillopora verrucosa	Pocillopora verrucosa	stony corals	Eukaryota	Pocillopora verrucosa partial 18S rRNA gene, specimen voucher GA072
Porites_compressa_KBHIv1___Sc0000203_3210-5009:.	gi|1253553497|emb|LT631015.1|	99.944	1797	1	0	1	1797	2	1798	0	3314	1800	1798	Porites sp. MY153 partial 18S rRNA gene, specimen voucher MY153	1918555	Porites sp. MY153	Porites sp. MY153	stony corals	Eukaryota	Porites sp. MY153 partial 18S rRNA gene, specimen voucher MY153	Pocillopora_meandrina_KBHIv1___xfSc0000616_4059-5867:.	gi|1253553626|emb|LT631144.1|	99.225	1806	11	3	4	1809	1806	4	0	3254	1809	1806	Stylophora pistillata partial 18S rRNA gene, specimen voucher DJ052	50429	Stylophora pistillata	Stylophora pistillata	stony corals	Eukaryota	Stylophora pistillata partial 18S rRNA gene, specimen voucher DJ052
Porites_compressa_KBHIv1___Sc0000203_3210-5009:.	gi|1253553496|emb|LT631014.1|	99.944	1797	1	0	1	1797	2	1798	0	3314	1800	1798	Porites rus partial 18S rRNA gene, specimen voucher KA144	262591	Porites rus	Porites rus	stony corals	Eukaryota	Porites rus partial 18S rRNA gene, specimen voucher KA144	Pocillopora_meandrina_KBHIv1___xfSc0000616_4059-5867:.	gi|636577172|gb|KJ483006.1|	99.718	1775	2	3	35	1809	1776	5	0	3249	1809	1776	Pocillopora meandrina 18S small subunit ribosomal RNA gene and internal transcribed spacer 1, partial sequence	46732	Pocillopora meandrina	Pocillopora meandrina	stony corals	Eukaryota	Pocillopora meandrina 18S small subunit ribosomal RNA gene and internal transcribed spacer 1, partial sequence
Porites_compressa_KBHIv1___Sc0000203_3210-5009:.	gi|1253553494|emb|LT631012.1|	99.944	1797	1	0	1	1797	2	1798	0	3314	1800	1798	Porites sp. GA034 partial 18S rRNA gene, specimen voucher GA034	1918553	Porites sp. GA034	Porites sp. GA034	stony corals	Eukaryota	Porites sp. GA034 partial 18S rRNA gene, specimen voucher GA034	Pocillopora_meandrina_KBHIv1___xfSc0000616_4059-5867:.	gi|1253553627|emb|LT631145.1|	98.837	1806	17	4	4	1809	1805	4	0	3216	1809	1805	Stylophora pistillata partial 18S rRNA gene, specimen voucher MY033	50429	Stylophora pistillata	Stylophora pistillata	stony corals	Eukaryota	Stylophora pistillata partial 18S rRNA gene, specimen voucher MY033
Porites_compressa_KBHIv1___Sc0000203_3210-5009:.	gi|1253553493|emb|LT631011.1|	99.944	1797	1	0	1	1797	2	1798	0	3314	1800	1798	Porites rus partial 18S rRNA gene, specimen voucher AD058	262591	Porites rus	Porites rus	stony corals	Eukaryota	Porites rus partial 18S rRNA gene, specimen voucher AD058	Pocillopora_meandrina_KBHIv1___xfSc0000616_4059-5867:.	gi|1253553622|emb|LT631140.1|	98.617	1808	19	6	4	1809	1807	4	0	3195	1809	1807	Seriatopora sp. MY085 partial 18S rRNA gene, specimen voucher MY085	1918567	Seriatopora sp. MY085	Seriatopora sp. MY085	stony corals	Eukaryota	Seriatopora sp. MY085 partial 18S rRNA gene, specimen voucher MY085
Porites_compressa_KBHIv1___Sc0000203_3210-5009:.	gi|1253553495|emb|LT631013.1|	99.833	1797	3	0	1	1797	2	1798	0	3302	1800	1798	Porites sp. GA035 partial 18S rRNA gene, specimen voucher GA035	1918554	Porites sp. GA035	Porites sp. GA035	stony corals	Eukaryota	Porites sp. GA035 partial 18S rRNA gene, specimen voucher GA035	Pocillopora_meandrina_KBHIv1___xfSc0000616_4059-5867:.	gi|380496901|emb|FR819686.1|	99.092	1762	13	3	32	1793	1759	1	0	3162	1809	1759	Stylophora pistillata partial 18S rRNA gene, tissue library GS3	50429	Stylophora pistillata	Stylophora pistillata	stony corals	Eukaryota	Stylophora pistillata partial 18S rRNA gene, tissue library GS3
Porites_compressa_KBHIv1___Sc0000203_3210-5009:.	gi|1253553502|emb|LT631020.1|	99.666	1797	6	0	1	1797	2	1798	0	3286	1800	1798	Porites fontanesii partial 18S rRNA gene, specimen voucher Y360	1081638	Porites fontanesii	Porites fontanesii	stony corals	Eukaryota	Porites fontanesii partial 18S rRNA gene, specimen voucher Y360	Pocillopora_meandrina_KBHIv1___xfSc0000616_4059-5867:.	gi|1253553616|emb|LT631134.1|	96.182	1807	55	12	4	1809	1797	4	0	2942	1809	1797	Madracis kirbyi partial 18S rRNA gene, specimen voucher MY298	1701346	Madracis kirbyi	Madracis kirbyi	stony corals	Eukaryota	Madracis kirbyi partial 18S rRNA gene, specimen voucher MY298
Porites_compressa_KBHIv1___Sc0000203_7958-9015:.	gi|636577207|gb|KJ483041.1|	97.531	1053	22	3	1	1050	2300	3351	0	1797	1058	3351	Corynactis viridis 28S large subunit ribosomal RNA gene and external transcribed spacer, partial sequence	51773	Corynactis viridis	Corynactis viridis	coral anemones	Eukaryota	Corynactis viridis 28S large subunit ribosomal RNA gene and external transcribed spacer, partial sequence	Pocillopora_meandrina_KBHIv1___xfSc0000616_10005-11052:.	gi|636577207|gb|KJ483041.1|	96.058	1040	38	2	9	1048	3351	2315	0	1690	1048	3351	Corynactis viridis 28S large subunit ribosomal RNA gene and external transcribed spacer, partial sequence	51773	Corynactis viridis	Corynactis viridis	coral anemones	Eukaryota	Corynactis viridis 28S large subunit ribosomal RNA gene and external transcribed spacer, partial sequence
Porites_compressa_KBHIv1___Sc0000203_7958-9015:.	gi|227439989|gb|FJ626235.1|	96.503	1058	34	3	2	1058	2243	3298	0	1746	1058	3501	Parantipathes cf. hirondelle SCF-2009 isolate KEL617-1 28S ribosomal RNA gene, partial sequence	715289	Parantipathes sp. type B	Parantipathes sp. type B	black corals	Eukaryota	Parantipathes cf. hirondelle SCF-2009 isolate KEL617-1 28S ribosomal RNA gene, partial sequence	Pocillopora_meandrina_KBHIv1___xfSc0000616_10005-11052:.	gi|522819214|gb|KF054361.1|	95.329	1049	41	6	1	1048	3142	2101	0	1659	1048	3296	Aphanipathes verticillata mauiensis isolate P4-205-7 28S ribosomal RNA gene and 3' external transcribed spacer, partial sequence	1350339	Aphanipathes verticillata mauiensis	Aphanipathes verticillata mauiensis	black corals	Eukaryota	Aphanipathes verticillata mauiensis isolate P4-205-7 28S ribosomal RNA gene and 3' external transcribed spacer, partial sequence
Porites_compressa_KBHIv1___Sc0000203_7958-9015:.	gi|636577227|gb|KJ483061.1|	96.75	1046	33	1	6	1050	2280	3325	0	1742	1058	3326	Paracalliactis japonica isolate pcall 28S large subunit ribosomal RNA gene and external transcribed spacer, partial sequence	656063	Calliactis japonica	Calliactis japonica	sea anemones	Eukaryota	Paracalliactis japonica isolate pcall 28S large subunit ribosomal RNA gene and external transcribed spacer, partial sequence	Pocillopora_meandrina_KBHIv1___xfSc0000616_10005-11052:.	gi|227439994|gb|FJ626240.1|	95.329	1049	41	6	1	1048	3300	2259	0	1659	1048	3497	Tanacetipathes barbadensis isolate DFH11-4-B 28S ribosomal RNA gene, partial sequence	639600	Tanacetipathes barbadensis	Tanacetipathes barbadensis	black corals	Eukaryota	Tanacetipathes barbadensis isolate DFH11-4-B 28S ribosomal RNA gene, partial sequence
Porites_compressa_KBHIv1___Sc0000203_7958-9015:.	gi|636577226|gb|KJ483060.1|	96.75	1046	33	1	6	1050	2288	3333	0	1742	1058	3334	Chondrophellia orangina isolate corn 28S large subunit ribosomal RNA gene and external transcribed spacer, partial sequence	1499587	Chondrophellia orangina	Chondrophellia orangina	sea anemones	Eukaryota	Chondrophellia orangina isolate corn 28S large subunit ribosomal RNA gene and external transcribed spacer, partial sequence	Pocillopora_meandrina_KBHIv1___xfSc0000616_10005-11052:.	gi|227439989|gb|FJ626235.1|	95.333	1050	39	8	1	1048	3298	2257	0	1659	1048	3501	Parantipathes cf. hirondelle SCF-2009 isolate KEL617-1 28S ribosomal RNA gene, partial sequence	715289	Parantipathes sp. type B	Parantipathes sp. type B	black corals	Eukaryota	Parantipathes cf. hirondelle SCF-2009 isolate KEL617-1 28S ribosomal RNA gene, partial sequence
Porites_compressa_KBHIv1___Sc0000203_7958-9015:.	gi|522819215|gb|KF054362.1|	96.408	1058	35	3	2	1058	1465	2520	0	1740	1058	2685	Bathypathes patula isolate 41-101-B1 28S ribosomal RNA gene and 3' external transcribed spacer, partial sequence	1350341	Bathypathes patula	Bathypathes patula	black corals	Eukaryota	Bathypathes patula isolate 41-101-B1 28S ribosomal RNA gene and 3' external transcribed spacer, partial sequence	Pocillopora_meandrina_KBHIv1___xfSc0000616_10005-11052:.	gi|227439987|gb|FJ626233.1|	95.329	1049	41	6	1	1048	3301	2260	0	1659	1048	3505	Elatopathes abietina isolate DFH11-6-A 28S ribosomal RNA gene, partial sequence	639593	Elatopathes abietina	Elatopathes abietina	black corals	Eukaryota	Elatopathes abietina isolate DFH11-6-A 28S ribosomal RNA gene, partial sequence
Porites_compressa_KBHIv1___Sc0000203_7958-9015:.	gi|227439995|gb|FJ626241.1|	96.408	1058	35	3	2	1058	2243	3298	0	1740	1058	3502	Leiopathes cf. expansa SCF-2009 isolate GR101-1 28S ribosomal RNA gene, partial sequence	639607	Leiopathes cf. expansa SCF-2009	Leiopathes cf. expansa SCF-2009	black corals	Eukaryota	Leiopathes cf. expansa SCF-2009 isolate GR101-1 28S ribosomal RNA gene, partial sequence	Pocillopora_meandrina_KBHIv1___xfSc0000616_10005-11052:.	gi|522819215|gb|KF054362.1|	95.238	1050	40	8	1	1048	2520	1479	0	1653	1048	2685	Bathypathes patula isolate 41-101-B1 28S ribosomal RNA gene and 3' external transcribed spacer, partial sequence	1350341	Bathypathes patula	Bathypathes patula	black corals	Eukaryota	Bathypathes patula isolate 41-101-B1 28S ribosomal RNA gene and 3' external transcribed spacer, partial sequence
Porites_compressa_KBHIv1___Sc0000203_7958-9015:.	gi|227439991|gb|FJ626237.1|	96.408	1058	35	3	2	1058	2244	3299	0	1740	1058	3504	Stauropathes cf. punctata SCF-2009 isolate KEL110-1 28S ribosomal RNA gene, partial sequence	1351990	Stauropathes cf. punctata KEL110-1	Stauropathes cf. punctata KEL110-1	black corals	Eukaryota	Stauropathes cf. punctata SCF-2009 isolate KEL110-1 28S ribosomal RNA gene, partial sequence	Pocillopora_meandrina_KBHIv1___xfSc0000616_10005-11052:.	gi|227439995|gb|FJ626241.1|	95.234	1049	42	6	1	1048	3298	2257	0	1653	1048	3502	Leiopathes cf. expansa SCF-2009 isolate GR101-1 28S ribosomal RNA gene, partial sequence	639607	Leiopathes cf. expansa SCF-2009	Leiopathes cf. expansa SCF-2009	black corals	Eukaryota	Leiopathes cf. expansa SCF-2009 isolate GR101-1 28S ribosomal RNA gene, partial sequence
Porites_compressa_KBHIv1___Sc0000203_7958-9015:.	gi|227439990|gb|FJ626236.1|	96.408	1058	35	3	2	1058	2244	3299	0	1740	1058	3503	Dendrobathypathes boutillieri isolate J2095-2-5-1 28S ribosomal RNA gene, partial sequence	639598	Dendrobathypathes boutillieri	Dendrobathypathes boutillieri	black corals	Eukaryota	Dendrobathypathes boutillieri isolate J2095-2-5-1 28S ribosomal RNA gene, partial sequence	Pocillopora_meandrina_KBHIv1___xfSc0000616_10005-11052:.	gi|227439991|gb|FJ626237.1|	95.238	1050	40	8	1	1048	3299	2258	0	1653	1048	3504	Stauropathes cf. punctata SCF-2009 isolate KEL110-1 28S ribosomal RNA gene, partial sequence	1351990	Stauropathes cf. punctata KEL110-1	Stauropathes cf. punctata KEL110-1	black corals	Eukaryota	Stauropathes cf. punctata SCF-2009 isolate KEL110-1 28S ribosomal RNA gene, partial sequence
Porites_compressa_KBHIv1___Sc0000203_7958-9015:.	gi|2257875399|ref|XR_007307985.1|	96.317	1059	36	3	1	1058	2299	3355	0	1736	1058	3604	PREDICTED: Nematostella vectensis large subunit ribosomal RNA (LOC125562278), rRNA	45351	Nematostella vectensis	starlet sea anemone	sea anemones	Eukaryota	PREDICTED: Nematostella vectensis large subunit ribosomal RNA (LOC125562278), rRNA	Pocillopora_meandrina_KBHIv1___xfSc0000616_10005-11052:.	gi|227439990|gb|FJ626236.1|	95.238	1050	40	8	1	1048	3299	2258	0	1653	1048	3503	Dendrobathypathes boutillieri isolate J2095-2-5-1 28S ribosomal RNA gene, partial sequence	639598	Dendrobathypathes boutillieri	Dendrobathypathes boutillieri	black corals	Eukaryota	Dendrobathypathes boutillieri isolate J2095-2-5-1 28S ribosomal RNA gene, partial sequence
Porites_compressa_KBHIv1___Sc0000203_7958-9015:.	gi|2257875396|ref|XR_007307982.1|	96.317	1059	36	3	1	1058	2299	3355	0	1736	1058	3604	PREDICTED: Nematostella vectensis large subunit ribosomal RNA (LOC125562275), rRNA	45351	Nematostella vectensis	starlet sea anemone	sea anemones	Eukaryota	PREDICTED: Nematostella vectensis large subunit ribosomal RNA (LOC125562275), rRNA	Pocillopora_meandrina_KBHIv1___xfSc0000616_10005-11052:.	gi|227433988|gb|FJ429305.1|	95.234	1049	42	6	1	1048	3302	2261	0	1653	1048	3504	Trissopathes pseudotristicha isolate HAS-31 28S ribosomal RNA gene, partial sequence	639602	Trissopathes pseudotristicha	Trissopathes pseudotristicha	black corals	Eukaryota	Trissopathes pseudotristicha isolate HAS-31 28S ribosomal RNA gene, partial sequence
Porites_compressa_KBHIv1___Sc0000203_11963-13762:.	gi|1253558103|emb|LT631224.1|	99.944	1797	1	0	1	1797	2	1798	0	3314	1800	1798	Pectinia sp. MY076 partial 18S rRNA gene, specimen voucher MY076	1918576	Pectinia sp. MY076	Pectinia sp. MY076	stony corals	Eukaryota	Pectinia sp. MY076 partial 18S rRNA gene, specimen voucher MY076	Pocillopora_meandrina_KBHIv1___xfSc0000616_14337-15285:.	gi|1253553621|emb|LT631139.1|	99.894	947	1	0	3	949	1806	860	0	1744	949	1806	Pocillopora sp. MY341 partial 18S rRNA gene, specimen voucher MY341	1918566	Pocillopora sp. MY341	Pocillopora sp. MY341	stony corals	Eukaryota	Pocillopora sp. MY341 partial 18S rRNA gene, specimen voucher MY341
Porites_compressa_KBHIv1___Sc0000203_11963-13762:.	gi|1253553500|emb|LT631018.1|	99.944	1797	1	0	1	1797	2	1798	0	3314	1800	1798	Porites profundus partial 18S rRNA gene, specimen voucher MY293	627024	Porites profundus	Porites profundus	stony corals	Eukaryota	Porites profundus partial 18S rRNA gene, specimen voucher MY293	Pocillopora_meandrina_KBHIv1___xfSc0000616_14337-15285:.	gi|1253553620|emb|LT631138.1|	99.894	947	1	0	3	949	1806	860	0	1744	949	1806	Pocillopora damicornis partial 18S rRNA gene, specimen voucher GA151	46731	Pocillopora damicornis	Pocillopora damicornis	stony corals	Eukaryota	Pocillopora damicornis partial 18S rRNA gene, specimen voucher GA151
Porites_compressa_KBHIv1___Sc0000203_11963-13762:.	gi|1253553499|emb|LT631017.1|	99.944	1797	1	0	1	1797	2	1798	0	3314	1800	1798	Porites profundus partial 18S rRNA gene, specimen voucher MY220	627024	Porites profundus	Porites profundus	stony corals	Eukaryota	Porites profundus partial 18S rRNA gene, specimen voucher MY220	Pocillopora_meandrina_KBHIv1___xfSc0000616_14337-15285:.	gi|1253553619|emb|LT631137.1|	99.894	947	1	0	3	949	1806	860	0	1744	949	1806	Pocillopora sp. GA079 partial 18S rRNA gene, specimen voucher GA079	1918565	Pocillopora sp. GA079	Pocillopora sp. GA079	stony corals	Eukaryota	Pocillopora sp. GA079 partial 18S rRNA gene, specimen voucher GA079
Porites_compressa_KBHIv1___Sc0000203_11963-13762:.	gi|1253553498|emb|LT631016.1|	99.944	1797	1	0	1	1797	2	1798	0	3314	1800	1798	Porites sp. MY177 partial 18S rRNA gene, specimen voucher MY177	1918556	Porites sp. MY177	Porites sp. MY177	stony corals	Eukaryota	Porites sp. MY177 partial 18S rRNA gene, specimen voucher MY177	Pocillopora_meandrina_KBHIv1___xfSc0000616_14337-15285:.	gi|1253553618|emb|LT631136.1|	99.894	947	1	0	3	949	1806	860	0	1744	949	1806	Pocillopora verrucosa partial 18S rRNA gene, specimen voucher GA072	203993	Pocillopora verrucosa	Pocillopora verrucosa	stony corals	Eukaryota	Pocillopora verrucosa partial 18S rRNA gene, specimen voucher GA072
Porites_compressa_KBHIv1___Sc0000203_11963-13762:.	gi|1253553497|emb|LT631015.1|	99.944	1797	1	0	1	1797	2	1798	0	3314	1800	1798	Porites sp. MY153 partial 18S rRNA gene, specimen voucher MY153	1918555	Porites sp. MY153	Porites sp. MY153	stony corals	Eukaryota	Porites sp. MY153 partial 18S rRNA gene, specimen voucher MY153	Pocillopora_meandrina_KBHIv1___xfSc0000616_14337-15285:.	gi|1253553626|emb|LT631144.1|	99.683	947	3	0	3	949	1806	860	0	1733	949	1806	Stylophora pistillata partial 18S rRNA gene, specimen voucher DJ052	50429	Stylophora pistillata	Stylophora pistillata	stony corals	Eukaryota	Stylophora pistillata partial 18S rRNA gene, specimen voucher DJ052
Porites_compressa_KBHIv1___Sc0000203_11963-13762:.	gi|1253553496|emb|LT631014.1|	99.944	1797	1	0	1	1797	2	1798	0	3314	1800	1798	Porites rus partial 18S rRNA gene, specimen voucher KA144	262591	Porites rus	Porites rus	stony corals	Eukaryota	Porites rus partial 18S rRNA gene, specimen voucher KA144	Pocillopora_meandrina_KBHIv1___xfSc0000616_14337-15285:.	gi|1253553627|emb|LT631145.1|	99.578	947	3	1	3	949	1805	860	0	1725	949	1805	Stylophora pistillata partial 18S rRNA gene, specimen voucher MY033	50429	Stylophora pistillata	Stylophora pistillata	stony corals	Eukaryota	Stylophora pistillata partial 18S rRNA gene, specimen voucher MY033
Porites_compressa_KBHIv1___Sc0000203_11963-13762:.	gi|1253553494|emb|LT631012.1|	99.944	1797	1	0	1	1797	2	1798	0	3314	1800	1798	Porites sp. GA034 partial 18S rRNA gene, specimen voucher GA034	1918553	Porites sp. GA034	Porites sp. GA034	stony corals	Eukaryota	Porites sp. GA034 partial 18S rRNA gene, specimen voucher GA034	Pocillopora_meandrina_KBHIv1___xfSc0000616_14337-15285:.	gi|1253553622|emb|LT631140.1|	99.472	947	5	0	3	949	1807	861	0	1722	949	1807	Seriatopora sp. MY085 partial 18S rRNA gene, specimen voucher MY085	1918567	Seriatopora sp. MY085	Seriatopora sp. MY085	stony corals	Eukaryota	Seriatopora sp. MY085 partial 18S rRNA gene, specimen voucher MY085
Porites_compressa_KBHIv1___Sc0000203_11963-13762:.	gi|1253553493|emb|LT631011.1|	99.944	1797	1	0	1	1797	2	1798	0	3314	1800	1798	Porites rus partial 18S rRNA gene, specimen voucher AD058	262591	Porites rus	Porites rus	stony corals	Eukaryota	Porites rus partial 18S rRNA gene, specimen voucher AD058	Pocillopora_meandrina_KBHIv1___xfSc0000616_14337-15285:.	gi|380496901|emb|FR819686.1|	99.782	919	2	0	31	949	1759	841	0	1687	949	1759	Stylophora pistillata partial 18S rRNA gene, tissue library GS3	50429	Stylophora pistillata	Stylophora pistillata	stony corals	Eukaryota	Stylophora pistillata partial 18S rRNA gene, tissue library GS3
Porites_compressa_KBHIv1___Sc0000203_11963-13762:.	gi|1253553495|emb|LT631013.1|	99.833	1797	3	0	1	1797	2	1798	0	3302	1800	1798	Porites sp. GA035 partial 18S rRNA gene, specimen voucher GA035	1918554	Porites sp. GA035	Porites sp. GA035	stony corals	Eukaryota	Porites sp. GA035 partial 18S rRNA gene, specimen voucher GA035	Pocillopora_meandrina_KBHIv1___xfSc0000616_14337-15285:.	gi|636577172|gb|KJ483006.1|	99.782	916	2	0	34	949	1776	861	0	1683	949	1776	Pocillopora meandrina 18S small subunit ribosomal RNA gene and internal transcribed spacer 1, partial sequence	46732	Pocillopora meandrina	Pocillopora meandrina	stony corals	Eukaryota	Pocillopora meandrina 18S small subunit ribosomal RNA gene and internal transcribed spacer 1, partial sequence
Porites_compressa_KBHIv1___Sc0000203_11963-13762:.	gi|1253553502|emb|LT631020.1|	99.666	1797	6	0	1	1797	2	1798	0	3286	1800	1798	Porites fontanesii partial 18S rRNA gene, specimen voucher Y360	1081638	Porites fontanesii	Porites fontanesii	stony corals	Eukaryota	Porites fontanesii partial 18S rRNA gene, specimen voucher Y360	Pocillopora_meandrina_KBHIv1___xfSc0000616_14337-15285:.	gi|908758036|gb|KP774816.1|	99.881	838	1	0	112	949	1580	743	0	1543	949	1580	Pocillopora sp. SY-05 18S ribosomal RNA gene, partial sequence	1690071	Pocillopora sp. SY-05	Pocillopora sp. SY-05	stony corals	Eukaryota	Pocillopora sp. SY-05 18S ribosomal RNA gene, partial sequence
Porites_compressa_KBHIv1___Sc0000203_16711-17768:.	gi|636577207|gb|KJ483041.1|	97.531	1053	22	3	1	1050	2300	3351	0	1797	1058	3351	Corynactis viridis 28S large subunit ribosomal RNA gene and external transcribed spacer, partial sequence	51773	Corynactis viridis	Corynactis viridis	coral anemones	Eukaryota	Corynactis viridis 28S large subunit ribosomal RNA gene and external transcribed spacer, partial sequence	Porites_compressa_KBHIv1___xfSc0000027_2356-3413:.	gi|636577207|gb|KJ483041.1|	97.531	1053	22	3	9	1058	3351	2300	0	1797	1058	3351	Corynactis viridis 28S large subunit ribosomal RNA gene and external transcribed spacer, partial sequence	51773	Corynactis viridis	Corynactis viridis	coral anemones	Eukaryota	Corynactis viridis 28S large subunit ribosomal RNA gene and external transcribed spacer, partial sequence
Porites_compressa_KBHIv1___Sc0000203_16711-17768:.	gi|227439989|gb|FJ626235.1|	96.503	1058	34	3	2	1058	2243	3298	0	1746	1058	3501	Parantipathes cf. hirondelle SCF-2009 isolate KEL617-1 28S ribosomal RNA gene, partial sequence	715289	Parantipathes sp. type B	Parantipathes sp. type B	black corals	Eukaryota	Parantipathes cf. hirondelle SCF-2009 isolate KEL617-1 28S ribosomal RNA gene, partial sequence	Porites_compressa_KBHIv1___xfSc0000027_2356-3413:.	gi|227439989|gb|FJ626235.1|	96.503	1058	34	3	1	1057	3298	2243	0	1746	1058	3501	Parantipathes cf. hirondelle SCF-2009 isolate KEL617-1 28S ribosomal RNA gene, partial sequence	715289	Parantipathes sp. type B	Parantipathes sp. type B	black corals	Eukaryota	Parantipathes cf. hirondelle SCF-2009 isolate KEL617-1 28S ribosomal RNA gene, partial sequence
Porites_compressa_KBHIv1___Sc0000203_16711-17768:.	gi|636577227|gb|KJ483061.1|	96.75	1046	33	1	6	1050	2280	3325	0	1742	1058	3326	Paracalliactis japonica isolate pcall 28S large subunit ribosomal RNA gene and external transcribed spacer, partial sequence	656063	Calliactis japonica	Calliactis japonica	sea anemones	Eukaryota	Paracalliactis japonica isolate pcall 28S large subunit ribosomal RNA gene and external transcribed spacer, partial sequence	Porites_compressa_KBHIv1___xfSc0000027_2356-3413:.	gi|636577227|gb|KJ483061.1|	96.75	1046	33	1	9	1053	3325	2280	0	1742	1058	3326	Paracalliactis japonica isolate pcall 28S large subunit ribosomal RNA gene and external transcribed spacer, partial sequence	656063	Calliactis japonica	Calliactis japonica	sea anemones	Eukaryota	Paracalliactis japonica isolate pcall 28S large subunit ribosomal RNA gene and external transcribed spacer, partial sequence
Porites_compressa_KBHIv1___Sc0000203_16711-17768:.	gi|636577226|gb|KJ483060.1|	96.75	1046	33	1	6	1050	2288	3333	0	1742	1058	3334	Chondrophellia orangina isolate corn 28S large subunit ribosomal RNA gene and external transcribed spacer, partial sequence	1499587	Chondrophellia orangina	Chondrophellia orangina	sea anemones	Eukaryota	Chondrophellia orangina isolate corn 28S large subunit ribosomal RNA gene and external transcribed spacer, partial sequence	Porites_compressa_KBHIv1___xfSc0000027_2356-3413:.	gi|636577226|gb|KJ483060.1|	96.75	1046	33	1	9	1053	3333	2288	0	1742	1058	3334	Chondrophellia orangina isolate corn 28S large subunit ribosomal RNA gene and external transcribed spacer, partial sequence	1499587	Chondrophellia orangina	Chondrophellia orangina	sea anemones	Eukaryota	Chondrophellia orangina isolate corn 28S large subunit ribosomal RNA gene and external transcribed spacer, partial sequence
Porites_compressa_KBHIv1___Sc0000203_16711-17768:.	gi|522819215|gb|KF054362.1|	96.408	1058	35	3	2	1058	1465	2520	0	1740	1058	2685	Bathypathes patula isolate 41-101-B1 28S ribosomal RNA gene and 3' external transcribed spacer, partial sequence	1350341	Bathypathes patula	Bathypathes patula	black corals	Eukaryota	Bathypathes patula isolate 41-101-B1 28S ribosomal RNA gene and 3' external transcribed spacer, partial sequence	Porites_compressa_KBHIv1___xfSc0000027_2356-3413:.	gi|522819215|gb|KF054362.1|	96.408	1058	35	3	1	1057	2520	1465	0	1740	1058	2685	Bathypathes patula isolate 41-101-B1 28S ribosomal RNA gene and 3' external transcribed spacer, partial sequence	1350341	Bathypathes patula	Bathypathes patula	black corals	Eukaryota	Bathypathes patula isolate 41-101-B1 28S ribosomal RNA gene and 3' external transcribed spacer, partial sequence
Porites_compressa_KBHIv1___Sc0000203_16711-17768:.	gi|227439995|gb|FJ626241.1|	96.408	1058	35	3	2	1058	2243	3298	0	1740	1058	3502	Leiopathes cf. expansa SCF-2009 isolate GR101-1 28S ribosomal RNA gene, partial sequence	639607	Leiopathes cf. expansa SCF-2009	Leiopathes cf. expansa SCF-2009	black corals	Eukaryota	Leiopathes cf. expansa SCF-2009 isolate GR101-1 28S ribosomal RNA gene, partial sequence	Porites_compressa_KBHIv1___xfSc0000027_2356-3413:.	gi|227439995|gb|FJ626241.1|	96.408	1058	35	3	1	1057	3298	2243	0	1740	1058	3502	Leiopathes cf. expansa SCF-2009 isolate GR101-1 28S ribosomal RNA gene, partial sequence	639607	Leiopathes cf. expansa SCF-2009	Leiopathes cf. expansa SCF-2009	black corals	Eukaryota	Leiopathes cf. expansa SCF-2009 isolate GR101-1 28S ribosomal RNA gene, partial sequence
Porites_compressa_KBHIv1___Sc0000203_16711-17768:.	gi|227439991|gb|FJ626237.1|	96.408	1058	35	3	2	1058	2244	3299	0	1740	1058	3504	Stauropathes cf. punctata SCF-2009 isolate KEL110-1 28S ribosomal RNA gene, partial sequence	1351990	Stauropathes cf. punctata KEL110-1	Stauropathes cf. punctata KEL110-1	black corals	Eukaryota	Stauropathes cf. punctata SCF-2009 isolate KEL110-1 28S ribosomal RNA gene, partial sequence	Porites_compressa_KBHIv1___xfSc0000027_2356-3413:.	gi|227439991|gb|FJ626237.1|	96.408	1058	35	3	1	1057	3299	2244	0	1740	1058	3504	Stauropathes cf. punctata SCF-2009 isolate KEL110-1 28S ribosomal RNA gene, partial sequence	1351990	Stauropathes cf. punctata KEL110-1	Stauropathes cf. punctata KEL110-1	black corals	Eukaryota	Stauropathes cf. punctata SCF-2009 isolate KEL110-1 28S ribosomal RNA gene, partial sequence
Porites_compressa_KBHIv1___Sc0000203_16711-17768:.	gi|227439990|gb|FJ626236.1|	96.408	1058	35	3	2	1058	2244	3299	0	1740	1058	3503	Dendrobathypathes boutillieri isolate J2095-2-5-1 28S ribosomal RNA gene, partial sequence	639598	Dendrobathypathes boutillieri	Dendrobathypathes boutillieri	black corals	Eukaryota	Dendrobathypathes boutillieri isolate J2095-2-5-1 28S ribosomal RNA gene, partial sequence	Porites_compressa_KBHIv1___xfSc0000027_2356-3413:.	gi|227439990|gb|FJ626236.1|	96.408	1058	35	3	1	1057	3299	2244	0	1740	1058	3503	Dendrobathypathes boutillieri isolate J2095-2-5-1 28S ribosomal RNA gene, partial sequence	639598	Dendrobathypathes boutillieri	Dendrobathypathes boutillieri	black corals	Eukaryota	Dendrobathypathes boutillieri isolate J2095-2-5-1 28S ribosomal RNA gene, partial sequence
Porites_compressa_KBHIv1___Sc0000203_16711-17768:.	gi|2257875399|ref|XR_007307985.1|	96.317	1059	36	3	1	1058	2299	3355	0	1736	1058	3604	PREDICTED: Nematostella vectensis large subunit ribosomal RNA (LOC125562278), rRNA	45351	Nematostella vectensis	starlet sea anemone	sea anemones	Eukaryota	PREDICTED: Nematostella vectensis large subunit ribosomal RNA (LOC125562278), rRNA	Porites_compressa_KBHIv1___xfSc0000027_2356-3413:.	gi|2257875399|ref|XR_007307985.1|	96.317	1059	36	3	1	1058	3355	2299	0	1736	1058	3604	PREDICTED: Nematostella vectensis large subunit ribosomal RNA (LOC125562278), rRNA	45351	Nematostella vectensis	starlet sea anemone	sea anemones	Eukaryota	PREDICTED: Nematostella vectensis large subunit ribosomal RNA (LOC125562278), rRNA
Porites_compressa_KBHIv1___Sc0000203_16711-17768:.	gi|2257875396|ref|XR_007307982.1|	96.317	1059	36	3	1	1058	2299	3355	0	1736	1058	3604	PREDICTED: Nematostella vectensis large subunit ribosomal RNA (LOC125562275), rRNA	45351	Nematostella vectensis	starlet sea anemone	sea anemones	Eukaryota	PREDICTED: Nematostella vectensis large subunit ribosomal RNA (LOC125562275), rRNA	Porites_compressa_KBHIv1___xfSc0000027_2356-3413:.	gi|2257875396|ref|XR_007307982.1|	96.317	1059	36	3	1	1058	3355	2299	0	1736	1058	3604	PREDICTED: Nematostella vectensis large subunit ribosomal RNA (LOC125562275), rRNA	45351	Nematostella vectensis	starlet sea anemone	sea anemones	Eukaryota	PREDICTED: Nematostella vectensis large subunit ribosomal RNA (LOC125562275), rRNA
Porites_compressa_KBHIv1___Sc0000203_20713-22512:.	gi|1253558103|emb|LT631224.1|	99.944	1797	1	0	1	1797	2	1798	0	3314	1800	1798	Pectinia sp. MY076 partial 18S rRNA gene, specimen voucher MY076	1918576	Pectinia sp. MY076	Pectinia sp. MY076	stony corals	Eukaryota	Pectinia sp. MY076 partial 18S rRNA gene, specimen voucher MY076	Porites_compressa_KBHIv1___xfSc0000027_6344-8143:.	gi|1253558103|emb|LT631224.1|	99.944	1797	1	0	4	1800	1798	2	0	3314	1800	1798	Pectinia sp. MY076 partial 18S rRNA gene, specimen voucher MY076	1918576	Pectinia sp. MY076	Pectinia sp. MY076	stony corals	Eukaryota	Pectinia sp. MY076 partial 18S rRNA gene, specimen voucher MY076
Porites_compressa_KBHIv1___Sc0000203_20713-22512:.	gi|1253553500|emb|LT631018.1|	99.944	1797	1	0	1	1797	2	1798	0	3314	1800	1798	Porites profundus partial 18S rRNA gene, specimen voucher MY293	627024	Porites profundus	Porites profundus	stony corals	Eukaryota	Porites profundus partial 18S rRNA gene, specimen voucher MY293	Porites_compressa_KBHIv1___xfSc0000027_6344-8143:.	gi|1253553500|emb|LT631018.1|	99.944	1797	1	0	4	1800	1798	2	0	3314	1800	1798	Porites profundus partial 18S rRNA gene, specimen voucher MY293	627024	Porites profundus	Porites profundus	stony corals	Eukaryota	Porites profundus partial 18S rRNA gene, specimen voucher MY293
Porites_compressa_KBHIv1___Sc0000203_20713-22512:.	gi|1253553499|emb|LT631017.1|	99.944	1797	1	0	1	1797	2	1798	0	3314	1800	1798	Porites profundus partial 18S rRNA gene, specimen voucher MY220	627024	Porites profundus	Porites profundus	stony corals	Eukaryota	Porites profundus partial 18S rRNA gene, specimen voucher MY220	Porites_compressa_KBHIv1___xfSc0000027_6344-8143:.	gi|1253553499|emb|LT631017.1|	99.944	1797	1	0	4	1800	1798	2	0	3314	1800	1798	Porites profundus partial 18S rRNA gene, specimen voucher MY220	627024	Porites profundus	Porites profundus	stony corals	Eukaryota	Porites profundus partial 18S rRNA gene, specimen voucher MY220
Porites_compressa_KBHIv1___Sc0000203_20713-22512:.	gi|1253553498|emb|LT631016.1|	99.944	1797	1	0	1	1797	2	1798	0	3314	1800	1798	Porites sp. MY177 partial 18S rRNA gene, specimen voucher MY177	1918556	Porites sp. MY177	Porites sp. MY177	stony corals	Eukaryota	Porites sp. MY177 partial 18S rRNA gene, specimen voucher MY177	Porites_compressa_KBHIv1___xfSc0000027_6344-8143:.	gi|1253553498|emb|LT631016.1|	99.944	1797	1	0	4	1800	1798	2	0	3314	1800	1798	Porites sp. MY177 partial 18S rRNA gene, specimen voucher MY177	1918556	Porites sp. MY177	Porites sp. MY177	stony corals	Eukaryota	Porites sp. MY177 partial 18S rRNA gene, specimen voucher MY177
Porites_compressa_KBHIv1___Sc0000203_20713-22512:.	gi|1253553497|emb|LT631015.1|	99.944	1797	1	0	1	1797	2	1798	0	3314	1800	1798	Porites sp. MY153 partial 18S rRNA gene, specimen voucher MY153	1918555	Porites sp. MY153	Porites sp. MY153	stony corals	Eukaryota	Porites sp. MY153 partial 18S rRNA gene, specimen voucher MY153	Porites_compressa_KBHIv1___xfSc0000027_6344-8143:.	gi|1253553497|emb|LT631015.1|	99.944	1797	1	0	4	1800	1798	2	0	3314	1800	1798	Porites sp. MY153 partial 18S rRNA gene, specimen voucher MY153	1918555	Porites sp. MY153	Porites sp. MY153	stony corals	Eukaryota	Porites sp. MY153 partial 18S rRNA gene, specimen voucher MY153
Porites_compressa_KBHIv1___Sc0000203_20713-22512:.	gi|1253553496|emb|LT631014.1|	99.944	1797	1	0	1	1797	2	1798	0	3314	1800	1798	Porites rus partial 18S rRNA gene, specimen voucher KA144	262591	Porites rus	Porites rus	stony corals	Eukaryota	Porites rus partial 18S rRNA gene, specimen voucher KA144	Porites_compressa_KBHIv1___xfSc0000027_6344-8143:.	gi|1253553496|emb|LT631014.1|	99.944	1797	1	0	4	1800	1798	2	0	3314	1800	1798	Porites rus partial 18S rRNA gene, specimen voucher KA144	262591	Porites rus	Porites rus	stony corals	Eukaryota	Porites rus partial 18S rRNA gene, specimen voucher KA144
Porites_compressa_KBHIv1___Sc0000203_20713-22512:.	gi|1253553494|emb|LT631012.1|	99.944	1797	1	0	1	1797	2	1798	0	3314	1800	1798	Porites sp. GA034 partial 18S rRNA gene, specimen voucher GA034	1918553	Porites sp. GA034	Porites sp. GA034	stony corals	Eukaryota	Porites sp. GA034 partial 18S rRNA gene, specimen voucher GA034	Porites_compressa_KBHIv1___xfSc0000027_6344-8143:.	gi|1253553494|emb|LT631012.1|	99.944	1797	1	0	4	1800	1798	2	0	3314	1800	1798	Porites sp. GA034 partial 18S rRNA gene, specimen voucher GA034	1918553	Porites sp. GA034	Porites sp. GA034	stony corals	Eukaryota	Porites sp. GA034 partial 18S rRNA gene, specimen voucher GA034
Porites_compressa_KBHIv1___Sc0000203_20713-22512:.	gi|1253553493|emb|LT631011.1|	99.944	1797	1	0	1	1797	2	1798	0	3314	1800	1798	Porites rus partial 18S rRNA gene, specimen voucher AD058	262591	Porites rus	Porites rus	stony corals	Eukaryota	Porites rus partial 18S rRNA gene, specimen voucher AD058	Porites_compressa_KBHIv1___xfSc0000027_6344-8143:.	gi|1253553493|emb|LT631011.1|	99.944	1797	1	0	4	1800	1798	2	0	3314	1800	1798	Porites rus partial 18S rRNA gene, specimen voucher AD058	262591	Porites rus	Porites rus	stony corals	Eukaryota	Porites rus partial 18S rRNA gene, specimen voucher AD058
Porites_compressa_KBHIv1___Sc0000203_20713-22512:.	gi|1253553495|emb|LT631013.1|	99.833	1797	3	0	1	1797	2	1798	0	3302	1800	1798	Porites sp. GA035 partial 18S rRNA gene, specimen voucher GA035	1918554	Porites sp. GA035	Porites sp. GA035	stony corals	Eukaryota	Porites sp. GA035 partial 18S rRNA gene, specimen voucher GA035	Porites_compressa_KBHIv1___xfSc0000027_6344-8143:.	gi|1253553495|emb|LT631013.1|	99.833	1797	3	0	4	1800	1798	2	0	3302	1800	1798	Porites sp. GA035 partial 18S rRNA gene, specimen voucher GA035	1918554	Porites sp. GA035	Porites sp. GA035	stony corals	Eukaryota	Porites sp. GA035 partial 18S rRNA gene, specimen voucher GA035
Porites_compressa_KBHIv1___Sc0000203_20713-22512:.	gi|1253553502|emb|LT631020.1|	99.666	1797	6	0	1	1797	2	1798	0	3286	1800	1798	Porites fontanesii partial 18S rRNA gene, specimen voucher Y360	1081638	Porites fontanesii	Porites fontanesii	stony corals	Eukaryota	Porites fontanesii partial 18S rRNA gene, specimen voucher Y360	Porites_compressa_KBHIv1___xfSc0000027_6344-8143:.	gi|1253553502|emb|LT631020.1|	99.666	1797	6	0	4	1800	1798	2	0	3286	1800	1798	Porites fontanesii partial 18S rRNA gene, specimen voucher Y360	1081638	Porites fontanesii	Porites fontanesii	stony corals	Eukaryota	Porites fontanesii partial 18S rRNA gene, specimen voucher Y360
Porites_compressa_KBHIv1___Sc0000203_25461-26518:.	gi|636577207|gb|KJ483041.1|	97.531	1053	22	3	1	1050	2300	3351	0	1797	1058	3351	Corynactis viridis 28S large subunit ribosomal RNA gene and external transcribed spacer, partial sequence	51773	Corynactis viridis	Corynactis viridis	coral anemones	Eukaryota	Corynactis viridis 28S large subunit ribosomal RNA gene and external transcribed spacer, partial sequence	Porites_compressa_KBHIv1___xfSc0000027_10682-11739:.	gi|636577207|gb|KJ483041.1|	97.531	1053	22	3	9	1058	3351	2300	0	1797	1058	3351	Corynactis viridis 28S large subunit ribosomal RNA gene and external transcribed spacer, partial sequence	51773	Corynactis viridis	Corynactis viridis	coral anemones	Eukaryota	Corynactis viridis 28S large subunit ribosomal RNA gene and external transcribed spacer, partial sequence
Porites_compressa_KBHIv1___Sc0000203_25461-26518:.	gi|227439989|gb|FJ626235.1|	96.503	1058	34	3	2	1058	2243	3298	0	1746	1058	3501	Parantipathes cf. hirondelle SCF-2009 isolate KEL617-1 28S ribosomal RNA gene, partial sequence	715289	Parantipathes sp. type B	Parantipathes sp. type B	black corals	Eukaryota	Parantipathes cf. hirondelle SCF-2009 isolate KEL617-1 28S ribosomal RNA gene, partial sequence	Porites_compressa_KBHIv1___xfSc0000027_10682-11739:.	gi|227439989|gb|FJ626235.1|	96.503	1058	34	3	1	1057	3298	2243	0	1746	1058	3501	Parantipathes cf. hirondelle SCF-2009 isolate KEL617-1 28S ribosomal RNA gene, partial sequence	715289	Parantipathes sp. type B	Parantipathes sp. type B	black corals	Eukaryota	Parantipathes cf. hirondelle SCF-2009 isolate KEL617-1 28S ribosomal RNA gene, partial sequence
Porites_compressa_KBHIv1___Sc0000203_25461-26518:.	gi|636577227|gb|KJ483061.1|	96.75	1046	33	1	6	1050	2280	3325	0	1742	1058	3326	Paracalliactis japonica isolate pcall 28S large subunit ribosomal RNA gene and external transcribed spacer, partial sequence	656063	Calliactis japonica	Calliactis japonica	sea anemones	Eukaryota	Paracalliactis japonica isolate pcall 28S large subunit ribosomal RNA gene and external transcribed spacer, partial sequence	Porites_compressa_KBHIv1___xfSc0000027_10682-11739:.	gi|636577227|gb|KJ483061.1|	96.75	1046	33	1	9	1053	3325	2280	0	1742	1058	3326	Paracalliactis japonica isolate pcall 28S large subunit ribosomal RNA gene and external transcribed spacer, partial sequence	656063	Calliactis japonica	Calliactis japonica	sea anemones	Eukaryota	Paracalliactis japonica isolate pcall 28S large subunit ribosomal RNA gene and external transcribed spacer, partial sequence
Porites_compressa_KBHIv1___Sc0000203_25461-26518:.	gi|636577226|gb|KJ483060.1|	96.75	1046	33	1	6	1050	2288	3333	0	1742	1058	3334	Chondrophellia orangina isolate corn 28S large subunit ribosomal RNA gene and external transcribed spacer, partial sequence	1499587	Chondrophellia orangina	Chondrophellia orangina	sea anemones	Eukaryota	Chondrophellia orangina isolate corn 28S large subunit ribosomal RNA gene and external transcribed spacer, partial sequence	Porites_compressa_KBHIv1___xfSc0000027_10682-11739:.	gi|636577226|gb|KJ483060.1|	96.75	1046	33	1	9	1053	3333	2288	0	1742	1058	3334	Chondrophellia orangina isolate corn 28S large subunit ribosomal RNA gene and external transcribed spacer, partial sequence	1499587	Chondrophellia orangina	Chondrophellia orangina	sea anemones	Eukaryota	Chondrophellia orangina isolate corn 28S large subunit ribosomal RNA gene and external transcribed spacer, partial sequence
Porites_compressa_KBHIv1___Sc0000203_25461-26518:.	gi|522819215|gb|KF054362.1|	96.408	1058	35	3	2	1058	1465	2520	0	1740	1058	2685	Bathypathes patula isolate 41-101-B1 28S ribosomal RNA gene and 3' external transcribed spacer, partial sequence	1350341	Bathypathes patula	Bathypathes patula	black corals	Eukaryota	Bathypathes patula isolate 41-101-B1 28S ribosomal RNA gene and 3' external transcribed spacer, partial sequence	Porites_compressa_KBHIv1___xfSc0000027_10682-11739:.	gi|522819215|gb|KF054362.1|	96.408	1058	35	3	1	1057	2520	1465	0	1740	1058	2685	Bathypathes patula isolate 41-101-B1 28S ribosomal RNA gene and 3' external transcribed spacer, partial sequence	1350341	Bathypathes patula	Bathypathes patula	black corals	Eukaryota	Bathypathes patula isolate 41-101-B1 28S ribosomal RNA gene and 3' external transcribed spacer, partial sequence
Porites_compressa_KBHIv1___Sc0000203_25461-26518:.	gi|227439995|gb|FJ626241.1|	96.408	1058	35	3	2	1058	2243	3298	0	1740	1058	3502	Leiopathes cf. expansa SCF-2009 isolate GR101-1 28S ribosomal RNA gene, partial sequence	639607	Leiopathes cf. expansa SCF-2009	Leiopathes cf. expansa SCF-2009	black corals	Eukaryota	Leiopathes cf. expansa SCF-2009 isolate GR101-1 28S ribosomal RNA gene, partial sequence	Porites_compressa_KBHIv1___xfSc0000027_10682-11739:.	gi|227439995|gb|FJ626241.1|	96.408	1058	35	3	1	1057	3298	2243	0	1740	1058	3502	Leiopathes cf. expansa SCF-2009 isolate GR101-1 28S ribosomal RNA gene, partial sequence	639607	Leiopathes cf. expansa SCF-2009	Leiopathes cf. expansa SCF-2009	black corals	Eukaryota	Leiopathes cf. expansa SCF-2009 isolate GR101-1 28S ribosomal RNA gene, partial sequence
Porites_compressa_KBHIv1___Sc0000203_25461-26518:.	gi|227439991|gb|FJ626237.1|	96.408	1058	35	3	2	1058	2244	3299	0	1740	1058	3504	Stauropathes cf. punctata SCF-2009 isolate KEL110-1 28S ribosomal RNA gene, partial sequence	1351990	Stauropathes cf. punctata KEL110-1	Stauropathes cf. punctata KEL110-1	black corals	Eukaryota	Stauropathes cf. punctata SCF-2009 isolate KEL110-1 28S ribosomal RNA gene, partial sequence	Porites_compressa_KBHIv1___xfSc0000027_10682-11739:.	gi|227439991|gb|FJ626237.1|	96.408	1058	35	3	1	1057	3299	2244	0	1740	1058	3504	Stauropathes cf. punctata SCF-2009 isolate KEL110-1 28S ribosomal RNA gene, partial sequence	1351990	Stauropathes cf. punctata KEL110-1	Stauropathes cf. punctata KEL110-1	black corals	Eukaryota	Stauropathes cf. punctata SCF-2009 isolate KEL110-1 28S ribosomal RNA gene, partial sequence
Porites_compressa_KBHIv1___Sc0000203_25461-26518:.	gi|227439990|gb|FJ626236.1|	96.408	1058	35	3	2	1058	2244	3299	0	1740	1058	3503	Dendrobathypathes boutillieri isolate J2095-2-5-1 28S ribosomal RNA gene, partial sequence	639598	Dendrobathypathes boutillieri	Dendrobathypathes boutillieri	black corals	Eukaryota	Dendrobathypathes boutillieri isolate J2095-2-5-1 28S ribosomal RNA gene, partial sequence	Porites_compressa_KBHIv1___xfSc0000027_10682-11739:.	gi|227439990|gb|FJ626236.1|	96.408	1058	35	3	1	1057	3299	2244	0	1740	1058	3503	Dendrobathypathes boutillieri isolate J2095-2-5-1 28S ribosomal RNA gene, partial sequence	639598	Dendrobathypathes boutillieri	Dendrobathypathes boutillieri	black corals	Eukaryota	Dendrobathypathes boutillieri isolate J2095-2-5-1 28S ribosomal RNA gene, partial sequence
Porites_compressa_KBHIv1___Sc0000203_25461-26518:.	gi|2257875399|ref|XR_007307985.1|	96.317	1059	36	3	1	1058	2299	3355	0	1736	1058	3604	PREDICTED: Nematostella vectensis large subunit ribosomal RNA (LOC125562278), rRNA	45351	Nematostella vectensis	starlet sea anemone	sea anemones	Eukaryota	PREDICTED: Nematostella vectensis large subunit ribosomal RNA (LOC125562278), rRNA	Porites_compressa_KBHIv1___xfSc0000027_10682-11739:.	gi|2257875399|ref|XR_007307985.1|	96.317	1059	36	3	1	1058	3355	2299	0	1736	1058	3604	PREDICTED: Nematostella vectensis large subunit ribosomal RNA (LOC125562278), rRNA	45351	Nematostella vectensis	starlet sea anemone	sea anemones	Eukaryota	PREDICTED: Nematostella vectensis large subunit ribosomal RNA (LOC125562278), rRNA
Porites_compressa_KBHIv1___Sc0000203_25461-26518:.	gi|2257875396|ref|XR_007307982.1|	96.317	1059	36	3	1	1058	2299	3355	0	1736	1058	3604	PREDICTED: Nematostella vectensis large subunit ribosomal RNA (LOC125562275), rRNA	45351	Nematostella vectensis	starlet sea anemone	sea anemones	Eukaryota	PREDICTED: Nematostella vectensis large subunit ribosomal RNA (LOC125562275), rRNA	Porites_compressa_KBHIv1___xfSc0000027_10682-11739:.	gi|2257875396|ref|XR_007307982.1|	96.317	1059	36	3	1	1058	3355	2299	0	1736	1058	3604	PREDICTED: Nematostella vectensis large subunit ribosomal RNA (LOC125562275), rRNA	45351	Nematostella vectensis	starlet sea anemone	sea anemones	Eukaryota	PREDICTED: Nematostella vectensis large subunit ribosomal RNA (LOC125562275), rRNA
Porites_compressa_KBHIv1___Sc0000203_29463-31262:.	gi|1253558103|emb|LT631224.1|	99.944	1797	1	0	1	1797	2	1798	0	3314	1800	1798	Pectinia sp. MY076 partial 18S rRNA gene, specimen voucher MY076	1918576	Pectinia sp. MY076	Pectinia sp. MY076	stony corals	Eukaryota	Pectinia sp. MY076 partial 18S rRNA gene, specimen voucher MY076	Porites_compressa_KBHIv1___xfSc0000027_14670-16469:.	gi|1253558103|emb|LT631224.1|	99.944	1797	1	0	4	1800	1798	2	0	3314	1800	1798	Pectinia sp. MY076 partial 18S rRNA gene, specimen voucher MY076	1918576	Pectinia sp. MY076	Pectinia sp. MY076	stony corals	Eukaryota	Pectinia sp. MY076 partial 18S rRNA gene, specimen voucher MY076
Porites_compressa_KBHIv1___Sc0000203_29463-31262:.	gi|1253553500|emb|LT631018.1|	99.944	1797	1	0	1	1797	2	1798	0	3314	1800	1798	Porites profundus partial 18S rRNA gene, specimen voucher MY293	627024	Porites profundus	Porites profundus	stony corals	Eukaryota	Porites profundus partial 18S rRNA gene, specimen voucher MY293	Porites_compressa_KBHIv1___xfSc0000027_14670-16469:.	gi|1253553500|emb|LT631018.1|	99.944	1797	1	0	4	1800	1798	2	0	3314	1800	1798	Porites profundus partial 18S rRNA gene, specimen voucher MY293	627024	Porites profundus	Porites profundus	stony corals	Eukaryota	Porites profundus partial 18S rRNA gene, specimen voucher MY293
Porites_compressa_KBHIv1___Sc0000203_29463-31262:.	gi|1253553499|emb|LT631017.1|	99.944	1797	1	0	1	1797	2	1798	0	3314	1800	1798	Porites profundus partial 18S rRNA gene, specimen voucher MY220	627024	Porites profundus	Porites profundus	stony corals	Eukaryota	Porites profundus partial 18S rRNA gene, specimen voucher MY220	Porites_compressa_KBHIv1___xfSc0000027_14670-16469:.	gi|1253553499|emb|LT631017.1|	99.944	1797	1	0	4	1800	1798	2	0	3314	1800	1798	Porites profundus partial 18S rRNA gene, specimen voucher MY220	627024	Porites profundus	Porites profundus	stony corals	Eukaryota	Porites profundus partial 18S rRNA gene, specimen voucher MY220
Porites_compressa_KBHIv1___Sc0000203_29463-31262:.	gi|1253553498|emb|LT631016.1|	99.944	1797	1	0	1	1797	2	1798	0	3314	1800	1798	Porites sp. MY177 partial 18S rRNA gene, specimen voucher MY177	1918556	Porites sp. MY177	Porites sp. MY177	stony corals	Eukaryota	Porites sp. MY177 partial 18S rRNA gene, specimen voucher MY177	Porites_compressa_KBHIv1___xfSc0000027_14670-16469:.	gi|1253553498|emb|LT631016.1|	99.944	1797	1	0	4	1800	1798	2	0	3314	1800	1798	Porites sp. MY177 partial 18S rRNA gene, specimen voucher MY177	1918556	Porites sp. MY177	Porites sp. MY177	stony corals	Eukaryota	Porites sp. MY177 partial 18S rRNA gene, specimen voucher MY177
Porites_compressa_KBHIv1___Sc0000203_29463-31262:.	gi|1253553497|emb|LT631015.1|	99.944	1797	1	0	1	1797	2	1798	0	3314	1800	1798	Porites sp. MY153 partial 18S rRNA gene, specimen voucher MY153	1918555	Porites sp. MY153	Porites sp. MY153	stony corals	Eukaryota	Porites sp. MY153 partial 18S rRNA gene, specimen voucher MY153	Porites_compressa_KBHIv1___xfSc0000027_14670-16469:.	gi|1253553497|emb|LT631015.1|	99.944	1797	1	0	4	1800	1798	2	0	3314	1800	1798	Porites sp. MY153 partial 18S rRNA gene, specimen voucher MY153	1918555	Porites sp. MY153	Porites sp. MY153	stony corals	Eukaryota	Porites sp. MY153 partial 18S rRNA gene, specimen voucher MY153
Porites_compressa_KBHIv1___Sc0000203_29463-31262:.	gi|1253553496|emb|LT631014.1|	99.944	1797	1	0	1	1797	2	1798	0	3314	1800	1798	Porites rus partial 18S rRNA gene, specimen voucher KA144	262591	Porites rus	Porites rus	stony corals	Eukaryota	Porites rus partial 18S rRNA gene, specimen voucher KA144	Porites_compressa_KBHIv1___xfSc0000027_14670-16469:.	gi|1253553496|emb|LT631014.1|	99.944	1797	1	0	4	1800	1798	2	0	3314	1800	1798	Porites rus partial 18S rRNA gene, specimen voucher KA144	262591	Porites rus	Porites rus	stony corals	Eukaryota	Porites rus partial 18S rRNA gene, specimen voucher KA144
Porites_compressa_KBHIv1___Sc0000203_29463-31262:.	gi|1253553494|emb|LT631012.1|	99.944	1797	1	0	1	1797	2	1798	0	3314	1800	1798	Porites sp. GA034 partial 18S rRNA gene, specimen voucher GA034	1918553	Porites sp. GA034	Porites sp. GA034	stony corals	Eukaryota	Porites sp. GA034 partial 18S rRNA gene, specimen voucher GA034	Porites_compressa_KBHIv1___xfSc0000027_14670-16469:.	gi|1253553494|emb|LT631012.1|	99.944	1797	1	0	4	1800	1798	2	0	3314	1800	1798	Porites sp. GA034 partial 18S rRNA gene, specimen voucher GA034	1918553	Porites sp. GA034	Porites sp. GA034	stony corals	Eukaryota	Porites sp. GA034 partial 18S rRNA gene, specimen voucher GA034
Porites_compressa_KBHIv1___Sc0000203_29463-31262:.	gi|1253553493|emb|LT631011.1|	99.944	1797	1	0	1	1797	2	1798	0	3314	1800	1798	Porites rus partial 18S rRNA gene, specimen voucher AD058	262591	Porites rus	Porites rus	stony corals	Eukaryota	Porites rus partial 18S rRNA gene, specimen voucher AD058	Porites_compressa_KBHIv1___xfSc0000027_14670-16469:.	gi|1253553493|emb|LT631011.1|	99.944	1797	1	0	4	1800	1798	2	0	3314	1800	1798	Porites rus partial 18S rRNA gene, specimen voucher AD058	262591	Porites rus	Porites rus	stony corals	Eukaryota	Porites rus partial 18S rRNA gene, specimen voucher AD058
Porites_compressa_KBHIv1___Sc0000203_29463-31262:.	gi|1253553495|emb|LT631013.1|	99.833	1797	3	0	1	1797	2	1798	0	3302	1800	1798	Porites sp. GA035 partial 18S rRNA gene, specimen voucher GA035	1918554	Porites sp. GA035	Porites sp. GA035	stony corals	Eukaryota	Porites sp. GA035 partial 18S rRNA gene, specimen voucher GA035	Porites_compressa_KBHIv1___xfSc0000027_14670-16469:.	gi|1253553495|emb|LT631013.1|	99.833	1797	3	0	4	1800	1798	2	0	3302	1800	1798	Porites sp. GA035 partial 18S rRNA gene, specimen voucher GA035	1918554	Porites sp. GA035	Porites sp. GA035	stony corals	Eukaryota	Porites sp. GA035 partial 18S rRNA gene, specimen voucher GA035
Porites_compressa_KBHIv1___Sc0000203_29463-31262:.	gi|1253553502|emb|LT631020.1|	99.666	1797	6	0	1	1797	2	1798	0	3286	1800	1798	Porites fontanesii partial 18S rRNA gene, specimen voucher Y360	1081638	Porites fontanesii	Porites fontanesii	stony corals	Eukaryota	Porites fontanesii partial 18S rRNA gene, specimen voucher Y360	Porites_compressa_KBHIv1___xfSc0000027_14670-16469:.	gi|1253553502|emb|LT631020.1|	99.666	1797	6	0	4	1800	1798	2	0	3286	1800	1798	Porites fontanesii partial 18S rRNA gene, specimen voucher Y360	1081638	Porites fontanesii	Porites fontanesii	stony corals	Eukaryota	Porites fontanesii partial 18S rRNA gene, specimen voucher Y360
Porites_compressa_KBHIv1___Sc0000203_34211-35268:.	gi|636577207|gb|KJ483041.1|	97.531	1053	22	3	1	1050	2300	3351	0	1797	1058	3351	Corynactis viridis 28S large subunit ribosomal RNA gene and external transcribed spacer, partial sequence	51773	Corynactis viridis	Corynactis viridis	coral anemones	Eukaryota	Corynactis viridis 28S large subunit ribosomal RNA gene and external transcribed spacer, partial sequence	Porites_compressa_KBHIv1___xfSc0000027_19008-20065:.	gi|636577207|gb|KJ483041.1|	97.531	1053	22	3	9	1058	3351	2300	0	1797	1058	3351	Corynactis viridis 28S large subunit ribosomal RNA gene and external transcribed spacer, partial sequence	51773	Corynactis viridis	Corynactis viridis	coral anemones	Eukaryota	Corynactis viridis 28S large subunit ribosomal RNA gene and external transcribed spacer, partial sequence
Porites_compressa_KBHIv1___Sc0000203_34211-35268:.	gi|227439989|gb|FJ626235.1|	96.503	1058	34	3	2	1058	2243	3298	0	1746	1058	3501	Parantipathes cf. hirondelle SCF-2009 isolate KEL617-1 28S ribosomal RNA gene, partial sequence	715289	Parantipathes sp. type B	Parantipathes sp. type B	black corals	Eukaryota	Parantipathes cf. hirondelle SCF-2009 isolate KEL617-1 28S ribosomal RNA gene, partial sequence	Porites_compressa_KBHIv1___xfSc0000027_19008-20065:.	gi|227439989|gb|FJ626235.1|	96.503	1058	34	3	1	1057	3298	2243	0	1746	1058	3501	Parantipathes cf. hirondelle SCF-2009 isolate KEL617-1 28S ribosomal RNA gene, partial sequence	715289	Parantipathes sp. type B	Parantipathes sp. type B	black corals	Eukaryota	Parantipathes cf. hirondelle SCF-2009 isolate KEL617-1 28S ribosomal RNA gene, partial sequence
Porites_compressa_KBHIv1___Sc0000203_34211-35268:.	gi|636577227|gb|KJ483061.1|	96.75	1046	33	1	6	1050	2280	3325	0	1742	1058	3326	Paracalliactis japonica isolate pcall 28S large subunit ribosomal RNA gene and external transcribed spacer, partial sequence	656063	Calliactis japonica	Calliactis japonica	sea anemones	Eukaryota	Paracalliactis japonica isolate pcall 28S large subunit ribosomal RNA gene and external transcribed spacer, partial sequence	Porites_compressa_KBHIv1___xfSc0000027_19008-20065:.	gi|636577227|gb|KJ483061.1|	96.75	1046	33	1	9	1053	3325	2280	0	1742	1058	3326	Paracalliactis japonica isolate pcall 28S large subunit ribosomal RNA gene and external transcribed spacer, partial sequence	656063	Calliactis japonica	Calliactis japonica	sea anemones	Eukaryota	Paracalliactis japonica isolate pcall 28S large subunit ribosomal RNA gene and external transcribed spacer, partial sequence
Porites_compressa_KBHIv1___Sc0000203_34211-35268:.	gi|636577226|gb|KJ483060.1|	96.75	1046	33	1	6	1050	2288	3333	0	1742	1058	3334	Chondrophellia orangina isolate corn 28S large subunit ribosomal RNA gene and external transcribed spacer, partial sequence	1499587	Chondrophellia orangina	Chondrophellia orangina	sea anemones	Eukaryota	Chondrophellia orangina isolate corn 28S large subunit ribosomal RNA gene and external transcribed spacer, partial sequence	Porites_compressa_KBHIv1___xfSc0000027_19008-20065:.	gi|636577226|gb|KJ483060.1|	96.75	1046	33	1	9	1053	3333	2288	0	1742	1058	3334	Chondrophellia orangina isolate corn 28S large subunit ribosomal RNA gene and external transcribed spacer, partial sequence	1499587	Chondrophellia orangina	Chondrophellia orangina	sea anemones	Eukaryota	Chondrophellia orangina isolate corn 28S large subunit ribosomal RNA gene and external transcribed spacer, partial sequence
Porites_compressa_KBHIv1___Sc0000203_34211-35268:.	gi|522819215|gb|KF054362.1|	96.408	1058	35	3	2	1058	1465	2520	0	1740	1058	2685	Bathypathes patula isolate 41-101-B1 28S ribosomal RNA gene and 3' external transcribed spacer, partial sequence	1350341	Bathypathes patula	Bathypathes patula	black corals	Eukaryota	Bathypathes patula isolate 41-101-B1 28S ribosomal RNA gene and 3' external transcribed spacer, partial sequence	Porites_compressa_KBHIv1___xfSc0000027_19008-20065:.	gi|522819215|gb|KF054362.1|	96.408	1058	35	3	1	1057	2520	1465	0	1740	1058	2685	Bathypathes patula isolate 41-101-B1 28S ribosomal RNA gene and 3' external transcribed spacer, partial sequence	1350341	Bathypathes patula	Bathypathes patula	black corals	Eukaryota	Bathypathes patula isolate 41-101-B1 28S ribosomal RNA gene and 3' external transcribed spacer, partial sequence
Porites_compressa_KBHIv1___Sc0000203_34211-35268:.	gi|227439995|gb|FJ626241.1|	96.408	1058	35	3	2	1058	2243	3298	0	1740	1058	3502	Leiopathes cf. expansa SCF-2009 isolate GR101-1 28S ribosomal RNA gene, partial sequence	639607	Leiopathes cf. expansa SCF-2009	Leiopathes cf. expansa SCF-2009	black corals	Eukaryota	Leiopathes cf. expansa SCF-2009 isolate GR101-1 28S ribosomal RNA gene, partial sequence	Porites_compressa_KBHIv1___xfSc0000027_19008-20065:.	gi|227439995|gb|FJ626241.1|	96.408	1058	35	3	1	1057	3298	2243	0	1740	1058	3502	Leiopathes cf. expansa SCF-2009 isolate GR101-1 28S ribosomal RNA gene, partial sequence	639607	Leiopathes cf. expansa SCF-2009	Leiopathes cf. expansa SCF-2009	black corals	Eukaryota	Leiopathes cf. expansa SCF-2009 isolate GR101-1 28S ribosomal RNA gene, partial sequence
Porites_compressa_KBHIv1___Sc0000203_34211-35268:.	gi|227439991|gb|FJ626237.1|	96.408	1058	35	3	2	1058	2244	3299	0	1740	1058	3504	Stauropathes cf. punctata SCF-2009 isolate KEL110-1 28S ribosomal RNA gene, partial sequence	1351990	Stauropathes cf. punctata KEL110-1	Stauropathes cf. punctata KEL110-1	black corals	Eukaryota	Stauropathes cf. punctata SCF-2009 isolate KEL110-1 28S ribosomal RNA gene, partial sequence	Porites_compressa_KBHIv1___xfSc0000027_19008-20065:.	gi|227439991|gb|FJ626237.1|	96.408	1058	35	3	1	1057	3299	2244	0	1740	1058	3504	Stauropathes cf. punctata SCF-2009 isolate KEL110-1 28S ribosomal RNA gene, partial sequence	1351990	Stauropathes cf. punctata KEL110-1	Stauropathes cf. punctata KEL110-1	black corals	Eukaryota	Stauropathes cf. punctata SCF-2009 isolate KEL110-1 28S ribosomal RNA gene, partial sequence
Porites_compressa_KBHIv1___Sc0000203_34211-35268:.	gi|227439990|gb|FJ626236.1|	96.408	1058	35	3	2	1058	2244	3299	0	1740	1058	3503	Dendrobathypathes boutillieri isolate J2095-2-5-1 28S ribosomal RNA gene, partial sequence	639598	Dendrobathypathes boutillieri	Dendrobathypathes boutillieri	black corals	Eukaryota	Dendrobathypathes boutillieri isolate J2095-2-5-1 28S ribosomal RNA gene, partial sequence	Porites_compressa_KBHIv1___xfSc0000027_19008-20065:.	gi|227439990|gb|FJ626236.1|	96.408	1058	35	3	1	1057	3299	2244	0	1740	1058	3503	Dendrobathypathes boutillieri isolate J2095-2-5-1 28S ribosomal RNA gene, partial sequence	639598	Dendrobathypathes boutillieri	Dendrobathypathes boutillieri	black corals	Eukaryota	Dendrobathypathes boutillieri isolate J2095-2-5-1 28S ribosomal RNA gene, partial sequence
Porites_compressa_KBHIv1___Sc0000203_34211-35268:.	gi|2257875399|ref|XR_007307985.1|	96.317	1059	36	3	1	1058	2299	3355	0	1736	1058	3604	PREDICTED: Nematostella vectensis large subunit ribosomal RNA (LOC125562278), rRNA	45351	Nematostella vectensis	starlet sea anemone	sea anemones	Eukaryota	PREDICTED: Nematostella vectensis large subunit ribosomal RNA (LOC125562278), rRNA	Porites_compressa_KBHIv1___xfSc0000027_19008-20065:.	gi|2257875399|ref|XR_007307985.1|	96.317	1059	36	3	1	1058	3355	2299	0	1736	1058	3604	PREDICTED: Nematostella vectensis large subunit ribosomal RNA (LOC125562278), rRNA	45351	Nematostella vectensis	starlet sea anemone	sea anemones	Eukaryota	PREDICTED: Nematostella vectensis large subunit ribosomal RNA (LOC125562278), rRNA
Porites_compressa_KBHIv1___Sc0000203_34211-35268:.	gi|2257875396|ref|XR_007307982.1|	96.317	1059	36	3	1	1058	2299	3355	0	1736	1058	3604	PREDICTED: Nematostella vectensis large subunit ribosomal RNA (LOC125562275), rRNA	45351	Nematostella vectensis	starlet sea anemone	sea anemones	Eukaryota	PREDICTED: Nematostella vectensis large subunit ribosomal RNA (LOC125562275), rRNA	Porites_compressa_KBHIv1___xfSc0000027_19008-20065:.	gi|2257875396|ref|XR_007307982.1|	96.317	1059	36	3	1	1058	3355	2299	0	1736	1058	3604	PREDICTED: Nematostella vectensis large subunit ribosomal RNA (LOC125562275), rRNA	45351	Nematostella vectensis	starlet sea anemone	sea anemones	Eukaryota	PREDICTED: Nematostella vectensis large subunit ribosomal RNA (LOC125562275), rRNA
Porites_compressa_KBHIv1___Sc0000203_38216-40015:.	gi|1253558103|emb|LT631224.1|	99.944	1797	1	0	1	1797	2	1798	0	3314	1800	1798	Pectinia sp. MY076 partial 18S rRNA gene, specimen voucher MY076	1918576	Pectinia sp. MY076	Pectinia sp. MY076	stony corals	Eukaryota	Pectinia sp. MY076 partial 18S rRNA gene, specimen voucher MY076	Porites_compressa_KBHIv1___xfSc0000027_22996-24795:.	gi|1253558103|emb|LT631224.1|	99.944	1797	1	0	4	1800	1798	2	0	3314	1800	1798	Pectinia sp. MY076 partial 18S rRNA gene, specimen voucher MY076	1918576	Pectinia sp. MY076	Pectinia sp. MY076	stony corals	Eukaryota	Pectinia sp. MY076 partial 18S rRNA gene, specimen voucher MY076
Porites_compressa_KBHIv1___Sc0000203_38216-40015:.	gi|1253553500|emb|LT631018.1|	99.944	1797	1	0	1	1797	2	1798	0	3314	1800	1798	Porites profundus partial 18S rRNA gene, specimen voucher MY293	627024	Porites profundus	Porites profundus	stony corals	Eukaryota	Porites profundus partial 18S rRNA gene, specimen voucher MY293	Porites_compressa_KBHIv1___xfSc0000027_22996-24795:.	gi|1253553500|emb|LT631018.1|	99.944	1797	1	0	4	1800	1798	2	0	3314	1800	1798	Porites profundus partial 18S rRNA gene, specimen voucher MY293	627024	Porites profundus	Porites profundus	stony corals	Eukaryota	Porites profundus partial 18S rRNA gene, specimen voucher MY293
Porites_compressa_KBHIv1___Sc0000203_38216-40015:.	gi|1253553499|emb|LT631017.1|	99.944	1797	1	0	1	1797	2	1798	0	3314	1800	1798	Porites profundus partial 18S rRNA gene, specimen voucher MY220	627024	Porites profundus	Porites profundus	stony corals	Eukaryota	Porites profundus partial 18S rRNA gene, specimen voucher MY220	Porites_compressa_KBHIv1___xfSc0000027_22996-24795:.	gi|1253553499|emb|LT631017.1|	99.944	1797	1	0	4	1800	1798	2	0	3314	1800	1798	Porites profundus partial 18S rRNA gene, specimen voucher MY220	627024	Porites profundus	Porites profundus	stony corals	Eukaryota	Porites profundus partial 18S rRNA gene, specimen voucher MY220
Porites_compressa_KBHIv1___Sc0000203_38216-40015:.	gi|1253553498|emb|LT631016.1|	99.944	1797	1	0	1	1797	2	1798	0	3314	1800	1798	Porites sp. MY177 partial 18S rRNA gene, specimen voucher MY177	1918556	Porites sp. MY177	Porites sp. MY177	stony corals	Eukaryota	Porites sp. MY177 partial 18S rRNA gene, specimen voucher MY177	Porites_compressa_KBHIv1___xfSc0000027_22996-24795:.	gi|1253553498|emb|LT631016.1|	99.944	1797	1	0	4	1800	1798	2	0	3314	1800	1798	Porites sp. MY177 partial 18S rRNA gene, specimen voucher MY177	1918556	Porites sp. MY177	Porites sp. MY177	stony corals	Eukaryota	Porites sp. MY177 partial 18S rRNA gene, specimen voucher MY177
Porites_compressa_KBHIv1___Sc0000203_38216-40015:.	gi|1253553497|emb|LT631015.1|	99.944	1797	1	0	1	1797	2	1798	0	3314	1800	1798	Porites sp. MY153 partial 18S rRNA gene, specimen voucher MY153	1918555	Porites sp. MY153	Porites sp. MY153	stony corals	Eukaryota	Porites sp. MY153 partial 18S rRNA gene, specimen voucher MY153	Porites_compressa_KBHIv1___xfSc0000027_22996-24795:.	gi|1253553497|emb|LT631015.1|	99.944	1797	1	0	4	1800	1798	2	0	3314	1800	1798	Porites sp. MY153 partial 18S rRNA gene, specimen voucher MY153	1918555	Porites sp. MY153	Porites sp. MY153	stony corals	Eukaryota	Porites sp. MY153 partial 18S rRNA gene, specimen voucher MY153
Porites_compressa_KBHIv1___Sc0000203_38216-40015:.	gi|1253553496|emb|LT631014.1|	99.944	1797	1	0	1	1797	2	1798	0	3314	1800	1798	Porites rus partial 18S rRNA gene, specimen voucher KA144	262591	Porites rus	Porites rus	stony corals	Eukaryota	Porites rus partial 18S rRNA gene, specimen voucher KA144	Porites_compressa_KBHIv1___xfSc0000027_22996-24795:.	gi|1253553496|emb|LT631014.1|	99.944	1797	1	0	4	1800	1798	2	0	3314	1800	1798	Porites rus partial 18S rRNA gene, specimen voucher KA144	262591	Porites rus	Porites rus	stony corals	Eukaryota	Porites rus partial 18S rRNA gene, specimen voucher KA144
Porites_compressa_KBHIv1___Sc0000203_38216-40015:.	gi|1253553494|emb|LT631012.1|	99.944	1797	1	0	1	1797	2	1798	0	3314	1800	1798	Porites sp. GA034 partial 18S rRNA gene, specimen voucher GA034	1918553	Porites sp. GA034	Porites sp. GA034	stony corals	Eukaryota	Porites sp. GA034 partial 18S rRNA gene, specimen voucher GA034	Porites_compressa_KBHIv1___xfSc0000027_22996-24795:.	gi|1253553494|emb|LT631012.1|	99.944	1797	1	0	4	1800	1798	2	0	3314	1800	1798	Porites sp. GA034 partial 18S rRNA gene, specimen voucher GA034	1918553	Porites sp. GA034	Porites sp. GA034	stony corals	Eukaryota	Porites sp. GA034 partial 18S rRNA gene, specimen voucher GA034
Porites_compressa_KBHIv1___Sc0000203_38216-40015:.	gi|1253553493|emb|LT631011.1|	99.944	1797	1	0	1	1797	2	1798	0	3314	1800	1798	Porites rus partial 18S rRNA gene, specimen voucher AD058	262591	Porites rus	Porites rus	stony corals	Eukaryota	Porites rus partial 18S rRNA gene, specimen voucher AD058	Porites_compressa_KBHIv1___xfSc0000027_22996-24795:.	gi|1253553493|emb|LT631011.1|	99.944	1797	1	0	4	1800	1798	2	0	3314	1800	1798	Porites rus partial 18S rRNA gene, specimen voucher AD058	262591	Porites rus	Porites rus	stony corals	Eukaryota	Porites rus partial 18S rRNA gene, specimen voucher AD058
Porites_compressa_KBHIv1___Sc0000203_38216-40015:.	gi|1253553495|emb|LT631013.1|	99.833	1797	3	0	1	1797	2	1798	0	3302	1800	1798	Porites sp. GA035 partial 18S rRNA gene, specimen voucher GA035	1918554	Porites sp. GA035	Porites sp. GA035	stony corals	Eukaryota	Porites sp. GA035 partial 18S rRNA gene, specimen voucher GA035	Porites_compressa_KBHIv1___xfSc0000027_22996-24795:.	gi|1253553495|emb|LT631013.1|	99.833	1797	3	0	4	1800	1798	2	0	3302	1800	1798	Porites sp. GA035 partial 18S rRNA gene, specimen voucher GA035	1918554	Porites sp. GA035	Porites sp. GA035	stony corals	Eukaryota	Porites sp. GA035 partial 18S rRNA gene, specimen voucher GA035
Porites_compressa_KBHIv1___Sc0000203_38216-40015:.	gi|1253553502|emb|LT631020.1|	99.666	1797	6	0	1	1797	2	1798	0	3286	1800	1798	Porites fontanesii partial 18S rRNA gene, specimen voucher Y360	1081638	Porites fontanesii	Porites fontanesii	stony corals	Eukaryota	Porites fontanesii partial 18S rRNA gene, specimen voucher Y360	Porites_compressa_KBHIv1___xfSc0000027_22996-24795:.	gi|1253553502|emb|LT631020.1|	99.666	1797	6	0	4	1800	1798	2	0	3286	1800	1798	Porites fontanesii partial 18S rRNA gene, specimen voucher Y360	1081638	Porites fontanesii	Porites fontanesii	stony corals	Eukaryota	Porites fontanesii partial 18S rRNA gene, specimen voucher Y360
Porites_compressa_KBHIv1___Sc0000203_42964-44021:.	gi|636577207|gb|KJ483041.1|	97.531	1053	22	3	1	1050	2300	3351	0	1797	1058	3351	Corynactis viridis 28S large subunit ribosomal RNA gene and external transcribed spacer, partial sequence	51773	Corynactis viridis	Corynactis viridis	coral anemones	Eukaryota	Corynactis viridis 28S large subunit ribosomal RNA gene and external transcribed spacer, partial sequence	Porites_compressa_KBHIv1___xfSc0000027_27335-28392:.	gi|636577207|gb|KJ483041.1|	97.531	1053	22	3	9	1058	3351	2300	0	1797	1058	3351	Corynactis viridis 28S large subunit ribosomal RNA gene and external transcribed spacer, partial sequence	51773	Corynactis viridis	Corynactis viridis	coral anemones	Eukaryota	Corynactis viridis 28S large subunit ribosomal RNA gene and external transcribed spacer, partial sequence
Porites_compressa_KBHIv1___Sc0000203_42964-44021:.	gi|227439989|gb|FJ626235.1|	96.503	1058	34	3	2	1058	2243	3298	0	1746	1058	3501	Parantipathes cf. hirondelle SCF-2009 isolate KEL617-1 28S ribosomal RNA gene, partial sequence	715289	Parantipathes sp. type B	Parantipathes sp. type B	black corals	Eukaryota	Parantipathes cf. hirondelle SCF-2009 isolate KEL617-1 28S ribosomal RNA gene, partial sequence	Porites_compressa_KBHIv1___xfSc0000027_27335-28392:.	gi|227439989|gb|FJ626235.1|	96.503	1058	34	3	1	1057	3298	2243	0	1746	1058	3501	Parantipathes cf. hirondelle SCF-2009 isolate KEL617-1 28S ribosomal RNA gene, partial sequence	715289	Parantipathes sp. type B	Parantipathes sp. type B	black corals	Eukaryota	Parantipathes cf. hirondelle SCF-2009 isolate KEL617-1 28S ribosomal RNA gene, partial sequence
Porites_compressa_KBHIv1___Sc0000203_42964-44021:.	gi|636577227|gb|KJ483061.1|	96.75	1046	33	1	6	1050	2280	3325	0	1742	1058	3326	Paracalliactis japonica isolate pcall 28S large subunit ribosomal RNA gene and external transcribed spacer, partial sequence	656063	Calliactis japonica	Calliactis japonica	sea anemones	Eukaryota	Paracalliactis japonica isolate pcall 28S large subunit ribosomal RNA gene and external transcribed spacer, partial sequence	Porites_compressa_KBHIv1___xfSc0000027_27335-28392:.	gi|636577227|gb|KJ483061.1|	96.75	1046	33	1	9	1053	3325	2280	0	1742	1058	3326	Paracalliactis japonica isolate pcall 28S large subunit ribosomal RNA gene and external transcribed spacer, partial sequence	656063	Calliactis japonica	Calliactis japonica	sea anemones	Eukaryota	Paracalliactis japonica isolate pcall 28S large subunit ribosomal RNA gene and external transcribed spacer, partial sequence
Porites_compressa_KBHIv1___Sc0000203_42964-44021:.	gi|636577226|gb|KJ483060.1|	96.75	1046	33	1	6	1050	2288	3333	0	1742	1058	3334	Chondrophellia orangina isolate corn 28S large subunit ribosomal RNA gene and external transcribed spacer, partial sequence	1499587	Chondrophellia orangina	Chondrophellia orangina	sea anemones	Eukaryota	Chondrophellia orangina isolate corn 28S large subunit ribosomal RNA gene and external transcribed spacer, partial sequence	Porites_compressa_KBHIv1___xfSc0000027_27335-28392:.	gi|636577226|gb|KJ483060.1|	96.75	1046	33	1	9	1053	3333	2288	0	1742	1058	3334	Chondrophellia orangina isolate corn 28S large subunit ribosomal RNA gene and external transcribed spacer, partial sequence	1499587	Chondrophellia orangina	Chondrophellia orangina	sea anemones	Eukaryota	Chondrophellia orangina isolate corn 28S large subunit ribosomal RNA gene and external transcribed spacer, partial sequence
Porites_compressa_KBHIv1___Sc0000203_42964-44021:.	gi|522819215|gb|KF054362.1|	96.408	1058	35	3	2	1058	1465	2520	0	1740	1058	2685	Bathypathes patula isolate 41-101-B1 28S ribosomal RNA gene and 3' external transcribed spacer, partial sequence	1350341	Bathypathes patula	Bathypathes patula	black corals	Eukaryota	Bathypathes patula isolate 41-101-B1 28S ribosomal RNA gene and 3' external transcribed spacer, partial sequence	Porites_compressa_KBHIv1___xfSc0000027_27335-28392:.	gi|522819215|gb|KF054362.1|	96.408	1058	35	3	1	1057	2520	1465	0	1740	1058	2685	Bathypathes patula isolate 41-101-B1 28S ribosomal RNA gene and 3' external transcribed spacer, partial sequence	1350341	Bathypathes patula	Bathypathes patula	black corals	Eukaryota	Bathypathes patula isolate 41-101-B1 28S ribosomal RNA gene and 3' external transcribed spacer, partial sequence
Porites_compressa_KBHIv1___Sc0000203_42964-44021:.	gi|227439995|gb|FJ626241.1|	96.408	1058	35	3	2	1058	2243	3298	0	1740	1058	3502	Leiopathes cf. expansa SCF-2009 isolate GR101-1 28S ribosomal RNA gene, partial sequence	639607	Leiopathes cf. expansa SCF-2009	Leiopathes cf. expansa SCF-2009	black corals	Eukaryota	Leiopathes cf. expansa SCF-2009 isolate GR101-1 28S ribosomal RNA gene, partial sequence	Porites_compressa_KBHIv1___xfSc0000027_27335-28392:.	gi|227439995|gb|FJ626241.1|	96.408	1058	35	3	1	1057	3298	2243	0	1740	1058	3502	Leiopathes cf. expansa SCF-2009 isolate GR101-1 28S ribosomal RNA gene, partial sequence	639607	Leiopathes cf. expansa SCF-2009	Leiopathes cf. expansa SCF-2009	black corals	Eukaryota	Leiopathes cf. expansa SCF-2009 isolate GR101-1 28S ribosomal RNA gene, partial sequence
Porites_compressa_KBHIv1___Sc0000203_42964-44021:.	gi|227439991|gb|FJ626237.1|	96.408	1058	35	3	2	1058	2244	3299	0	1740	1058	3504	Stauropathes cf. punctata SCF-2009 isolate KEL110-1 28S ribosomal RNA gene, partial sequence	1351990	Stauropathes cf. punctata KEL110-1	Stauropathes cf. punctata KEL110-1	black corals	Eukaryota	Stauropathes cf. punctata SCF-2009 isolate KEL110-1 28S ribosomal RNA gene, partial sequence	Porites_compressa_KBHIv1___xfSc0000027_27335-28392:.	gi|227439991|gb|FJ626237.1|	96.408	1058	35	3	1	1057	3299	2244	0	1740	1058	3504	Stauropathes cf. punctata SCF-2009 isolate KEL110-1 28S ribosomal RNA gene, partial sequence	1351990	Stauropathes cf. punctata KEL110-1	Stauropathes cf. punctata KEL110-1	black corals	Eukaryota	Stauropathes cf. punctata SCF-2009 isolate KEL110-1 28S ribosomal RNA gene, partial sequence
Porites_compressa_KBHIv1___Sc0000203_42964-44021:.	gi|227439990|gb|FJ626236.1|	96.408	1058	35	3	2	1058	2244	3299	0	1740	1058	3503	Dendrobathypathes boutillieri isolate J2095-2-5-1 28S ribosomal RNA gene, partial sequence	639598	Dendrobathypathes boutillieri	Dendrobathypathes boutillieri	black corals	Eukaryota	Dendrobathypathes boutillieri isolate J2095-2-5-1 28S ribosomal RNA gene, partial sequence	Porites_compressa_KBHIv1___xfSc0000027_27335-28392:.	gi|227439990|gb|FJ626236.1|	96.408	1058	35	3	1	1057	3299	2244	0	1740	1058	3503	Dendrobathypathes boutillieri isolate J2095-2-5-1 28S ribosomal RNA gene, partial sequence	639598	Dendrobathypathes boutillieri	Dendrobathypathes boutillieri	black corals	Eukaryota	Dendrobathypathes boutillieri isolate J2095-2-5-1 28S ribosomal RNA gene, partial sequence
Porites_compressa_KBHIv1___Sc0000203_42964-44021:.	gi|2257875399|ref|XR_007307985.1|	96.317	1059	36	3	1	1058	2299	3355	0	1736	1058	3604	PREDICTED: Nematostella vectensis large subunit ribosomal RNA (LOC125562278), rRNA	45351	Nematostella vectensis	starlet sea anemone	sea anemones	Eukaryota	PREDICTED: Nematostella vectensis large subunit ribosomal RNA (LOC125562278), rRNA	Porites_compressa_KBHIv1___xfSc0000027_27335-28392:.	gi|2257875399|ref|XR_007307985.1|	96.317	1059	36	3	1	1058	3355	2299	0	1736	1058	3604	PREDICTED: Nematostella vectensis large subunit ribosomal RNA (LOC125562278), rRNA	45351	Nematostella vectensis	starlet sea anemone	sea anemones	Eukaryota	PREDICTED: Nematostella vectensis large subunit ribosomal RNA (LOC125562278), rRNA
Porites_compressa_KBHIv1___Sc0000203_42964-44021:.	gi|2257875396|ref|XR_007307982.1|	96.317	1059	36	3	1	1058	2299	3355	0	1736	1058	3604	PREDICTED: Nematostella vectensis large subunit ribosomal RNA (LOC125562275), rRNA	45351	Nematostella vectensis	starlet sea anemone	sea anemones	Eukaryota	PREDICTED: Nematostella vectensis large subunit ribosomal RNA (LOC125562275), rRNA	Porites_compressa_KBHIv1___xfSc0000027_27335-28392:.	gi|2257875396|ref|XR_007307982.1|	96.317	1059	36	3	1	1058	3355	2299	0	1736	1058	3604	PREDICTED: Nematostella vectensis large subunit ribosomal RNA (LOC125562275), rRNA	45351	Nematostella vectensis	starlet sea anemone	sea anemones	Eukaryota	PREDICTED: Nematostella vectensis large subunit ribosomal RNA (LOC125562275), rRNA
Porites_compressa_KBHIv1___Sc0000203_46961-48760:.	gi|1253558103|emb|LT631224.1|	99.944	1797	1	0	1	1797	2	1798	0	3314	1800	1798	Pectinia sp. MY076 partial 18S rRNA gene, specimen voucher MY076	1918576	Pectinia sp. MY076	Pectinia sp. MY076	stony corals	Eukaryota	Pectinia sp. MY076 partial 18S rRNA gene, specimen voucher MY076	Porites_compressa_KBHIv1___xfSc0000027_31323-33122:.	gi|1253558103|emb|LT631224.1|	99.944	1797	1	0	4	1800	1798	2	0	3314	1800	1798	Pectinia sp. MY076 partial 18S rRNA gene, specimen voucher MY076	1918576	Pectinia sp. MY076	Pectinia sp. MY076	stony corals	Eukaryota	Pectinia sp. MY076 partial 18S rRNA gene, specimen voucher MY076
Porites_compressa_KBHIv1___Sc0000203_46961-48760:.	gi|1253553500|emb|LT631018.1|	99.944	1797	1	0	1	1797	2	1798	0	3314	1800	1798	Porites profundus partial 18S rRNA gene, specimen voucher MY293	627024	Porites profundus	Porites profundus	stony corals	Eukaryota	Porites profundus partial 18S rRNA gene, specimen voucher MY293	Porites_compressa_KBHIv1___xfSc0000027_31323-33122:.	gi|1253553500|emb|LT631018.1|	99.944	1797	1	0	4	1800	1798	2	0	3314	1800	1798	Porites profundus partial 18S rRNA gene, specimen voucher MY293	627024	Porites profundus	Porites profundus	stony corals	Eukaryota	Porites profundus partial 18S rRNA gene, specimen voucher MY293
Porites_compressa_KBHIv1___Sc0000203_46961-48760:.	gi|1253553499|emb|LT631017.1|	99.944	1797	1	0	1	1797	2	1798	0	3314	1800	1798	Porites profundus partial 18S rRNA gene, specimen voucher MY220	627024	Porites profundus	Porites profundus	stony corals	Eukaryota	Porites profundus partial 18S rRNA gene, specimen voucher MY220	Porites_compressa_KBHIv1___xfSc0000027_31323-33122:.	gi|1253553499|emb|LT631017.1|	99.944	1797	1	0	4	1800	1798	2	0	3314	1800	1798	Porites profundus partial 18S rRNA gene, specimen voucher MY220	627024	Porites profundus	Porites profundus	stony corals	Eukaryota	Porites profundus partial 18S rRNA gene, specimen voucher MY220
Porites_compressa_KBHIv1___Sc0000203_46961-48760:.	gi|1253553498|emb|LT631016.1|	99.944	1797	1	0	1	1797	2	1798	0	3314	1800	1798	Porites sp. MY177 partial 18S rRNA gene, specimen voucher MY177	1918556	Porites sp. MY177	Porites sp. MY177	stony corals	Eukaryota	Porites sp. MY177 partial 18S rRNA gene, specimen voucher MY177	Porites_compressa_KBHIv1___xfSc0000027_31323-33122:.	gi|1253553498|emb|LT631016.1|	99.944	1797	1	0	4	1800	1798	2	0	3314	1800	1798	Porites sp. MY177 partial 18S rRNA gene, specimen voucher MY177	1918556	Porites sp. MY177	Porites sp. MY177	stony corals	Eukaryota	Porites sp. MY177 partial 18S rRNA gene, specimen voucher MY177
Porites_compressa_KBHIv1___Sc0000203_46961-48760:.	gi|1253553497|emb|LT631015.1|	99.944	1797	1	0	1	1797	2	1798	0	3314	1800	1798	Porites sp. MY153 partial 18S rRNA gene, specimen voucher MY153	1918555	Porites sp. MY153	Porites sp. MY153	stony corals	Eukaryota	Porites sp. MY153 partial 18S rRNA gene, specimen voucher MY153	Porites_compressa_KBHIv1___xfSc0000027_31323-33122:.	gi|1253553497|emb|LT631015.1|	99.944	1797	1	0	4	1800	1798	2	0	3314	1800	1798	Porites sp. MY153 partial 18S rRNA gene, specimen voucher MY153	1918555	Porites sp. MY153	Porites sp. MY153	stony corals	Eukaryota	Porites sp. MY153 partial 18S rRNA gene, specimen voucher MY153
Porites_compressa_KBHIv1___Sc0000203_46961-48760:.	gi|1253553496|emb|LT631014.1|	99.944	1797	1	0	1	1797	2	1798	0	3314	1800	1798	Porites rus partial 18S rRNA gene, specimen voucher KA144	262591	Porites rus	Porites rus	stony corals	Eukaryota	Porites rus partial 18S rRNA gene, specimen voucher KA144	Porites_compressa_KBHIv1___xfSc0000027_31323-33122:.	gi|1253553496|emb|LT631014.1|	99.944	1797	1	0	4	1800	1798	2	0	3314	1800	1798	Porites rus partial 18S rRNA gene, specimen voucher KA144	262591	Porites rus	Porites rus	stony corals	Eukaryota	Porites rus partial 18S rRNA gene, specimen voucher KA144
Porites_compressa_KBHIv1___Sc0000203_46961-48760:.	gi|1253553494|emb|LT631012.1|	99.944	1797	1	0	1	1797	2	1798	0	3314	1800	1798	Porites sp. GA034 partial 18S rRNA gene, specimen voucher GA034	1918553	Porites sp. GA034	Porites sp. GA034	stony corals	Eukaryota	Porites sp. GA034 partial 18S rRNA gene, specimen voucher GA034	Porites_compressa_KBHIv1___xfSc0000027_31323-33122:.	gi|1253553494|emb|LT631012.1|	99.944	1797	1	0	4	1800	1798	2	0	3314	1800	1798	Porites sp. GA034 partial 18S rRNA gene, specimen voucher GA034	1918553	Porites sp. GA034	Porites sp. GA034	stony corals	Eukaryota	Porites sp. GA034 partial 18S rRNA gene, specimen voucher GA034
Porites_compressa_KBHIv1___Sc0000203_46961-48760:.	gi|1253553493|emb|LT631011.1|	99.944	1797	1	0	1	1797	2	1798	0	3314	1800	1798	Porites rus partial 18S rRNA gene, specimen voucher AD058	262591	Porites rus	Porites rus	stony corals	Eukaryota	Porites rus partial 18S rRNA gene, specimen voucher AD058	Porites_compressa_KBHIv1___xfSc0000027_31323-33122:.	gi|1253553493|emb|LT631011.1|	99.944	1797	1	0	4	1800	1798	2	0	3314	1800	1798	Porites rus partial 18S rRNA gene, specimen voucher AD058	262591	Porites rus	Porites rus	stony corals	Eukaryota	Porites rus partial 18S rRNA gene, specimen voucher AD058
Porites_compressa_KBHIv1___Sc0000203_46961-48760:.	gi|1253553495|emb|LT631013.1|	99.833	1797	3	0	1	1797	2	1798	0	3302	1800	1798	Porites sp. GA035 partial 18S rRNA gene, specimen voucher GA035	1918554	Porites sp. GA035	Porites sp. GA035	stony corals	Eukaryota	Porites sp. GA035 partial 18S rRNA gene, specimen voucher GA035	Porites_compressa_KBHIv1___xfSc0000027_31323-33122:.	gi|1253553495|emb|LT631013.1|	99.833	1797	3	0	4	1800	1798	2	0	3302	1800	1798	Porites sp. GA035 partial 18S rRNA gene, specimen voucher GA035	1918554	Porites sp. GA035	Porites sp. GA035	stony corals	Eukaryota	Porites sp. GA035 partial 18S rRNA gene, specimen voucher GA035
Porites_compressa_KBHIv1___Sc0000203_46961-48760:.	gi|1253553502|emb|LT631020.1|	99.666	1797	6	0	1	1797	2	1798	0	3286	1800	1798	Porites fontanesii partial 18S rRNA gene, specimen voucher Y360	1081638	Porites fontanesii	Porites fontanesii	stony corals	Eukaryota	Porites fontanesii partial 18S rRNA gene, specimen voucher Y360	Porites_compressa_KBHIv1___xfSc0000027_31323-33122:.	gi|1253553502|emb|LT631020.1|	99.666	1797	6	0	4	1800	1798	2	0	3286	1800	1798	Porites fontanesii partial 18S rRNA gene, specimen voucher Y360	1081638	Porites fontanesii	Porites fontanesii	stony corals	Eukaryota	Porites fontanesii partial 18S rRNA gene, specimen voucher Y360
Porites_compressa_KBHIv1___Sc0000208_5779-7578:.	gi|1253558103|emb|LT631224.1|	99.944	1797	1	0	4	1800	1798	2	0	3314	1800	1798	Pectinia sp. MY076 partial 18S rRNA gene, specimen voucher MY076	1918576	Pectinia sp. MY076	Pectinia sp. MY076	stony corals	Eukaryota	Pectinia sp. MY076 partial 18S rRNA gene, specimen voucher MY076	Porites_compressa_KBHIv1___xfSc0000027_35662-36719:.	gi|636577207|gb|KJ483041.1|	97.531	1053	22	3	9	1058	3351	2300	0	1797	1058	3351	Corynactis viridis 28S large subunit ribosomal RNA gene and external transcribed spacer, partial sequence	51773	Corynactis viridis	Corynactis viridis	coral anemones	Eukaryota	Corynactis viridis 28S large subunit ribosomal RNA gene and external transcribed spacer, partial sequence
Porites_compressa_KBHIv1___Sc0000208_5779-7578:.	gi|1253553500|emb|LT631018.1|	99.944	1797	1	0	4	1800	1798	2	0	3314	1800	1798	Porites profundus partial 18S rRNA gene, specimen voucher MY293	627024	Porites profundus	Porites profundus	stony corals	Eukaryota	Porites profundus partial 18S rRNA gene, specimen voucher MY293	Porites_compressa_KBHIv1___xfSc0000027_35662-36719:.	gi|227439989|gb|FJ626235.1|	96.503	1058	34	3	1	1057	3298	2243	0	1746	1058	3501	Parantipathes cf. hirondelle SCF-2009 isolate KEL617-1 28S ribosomal RNA gene, partial sequence	715289	Parantipathes sp. type B	Parantipathes sp. type B	black corals	Eukaryota	Parantipathes cf. hirondelle SCF-2009 isolate KEL617-1 28S ribosomal RNA gene, partial sequence
Porites_compressa_KBHIv1___Sc0000208_5779-7578:.	gi|1253553499|emb|LT631017.1|	99.944	1797	1	0	4	1800	1798	2	0	3314	1800	1798	Porites profundus partial 18S rRNA gene, specimen voucher MY220	627024	Porites profundus	Porites profundus	stony corals	Eukaryota	Porites profundus partial 18S rRNA gene, specimen voucher MY220	Porites_compressa_KBHIv1___xfSc0000027_35662-36719:.	gi|636577227|gb|KJ483061.1|	96.75	1046	33	1	9	1053	3325	2280	0	1742	1058	3326	Paracalliactis japonica isolate pcall 28S large subunit ribosomal RNA gene and external transcribed spacer, partial sequence	656063	Calliactis japonica	Calliactis japonica	sea anemones	Eukaryota	Paracalliactis japonica isolate pcall 28S large subunit ribosomal RNA gene and external transcribed spacer, partial sequence
Porites_compressa_KBHIv1___Sc0000208_5779-7578:.	gi|1253553498|emb|LT631016.1|	99.944	1797	1	0	4	1800	1798	2	0	3314	1800	1798	Porites sp. MY177 partial 18S rRNA gene, specimen voucher MY177	1918556	Porites sp. MY177	Porites sp. MY177	stony corals	Eukaryota	Porites sp. MY177 partial 18S rRNA gene, specimen voucher MY177	Porites_compressa_KBHIv1___xfSc0000027_35662-36719:.	gi|636577226|gb|KJ483060.1|	96.75	1046	33	1	9	1053	3333	2288	0	1742	1058	3334	Chondrophellia orangina isolate corn 28S large subunit ribosomal RNA gene and external transcribed spacer, partial sequence	1499587	Chondrophellia orangina	Chondrophellia orangina	sea anemones	Eukaryota	Chondrophellia orangina isolate corn 28S large subunit ribosomal RNA gene and external transcribed spacer, partial sequence
Porites_compressa_KBHIv1___Sc0000208_5779-7578:.	gi|1253553497|emb|LT631015.1|	99.944	1797	1	0	4	1800	1798	2	0	3314	1800	1798	Porites sp. MY153 partial 18S rRNA gene, specimen voucher MY153	1918555	Porites sp. MY153	Porites sp. MY153	stony corals	Eukaryota	Porites sp. MY153 partial 18S rRNA gene, specimen voucher MY153	Porites_compressa_KBHIv1___xfSc0000027_35662-36719:.	gi|522819215|gb|KF054362.1|	96.408	1058	35	3	1	1057	2520	1465	0	1740	1058	2685	Bathypathes patula isolate 41-101-B1 28S ribosomal RNA gene and 3' external transcribed spacer, partial sequence	1350341	Bathypathes patula	Bathypathes patula	black corals	Eukaryota	Bathypathes patula isolate 41-101-B1 28S ribosomal RNA gene and 3' external transcribed spacer, partial sequence
Porites_compressa_KBHIv1___Sc0000208_5779-7578:.	gi|1253553496|emb|LT631014.1|	99.944	1797	1	0	4	1800	1798	2	0	3314	1800	1798	Porites rus partial 18S rRNA gene, specimen voucher KA144	262591	Porites rus	Porites rus	stony corals	Eukaryota	Porites rus partial 18S rRNA gene, specimen voucher KA144	Porites_compressa_KBHIv1___xfSc0000027_35662-36719:.	gi|227439995|gb|FJ626241.1|	96.408	1058	35	3	1	1057	3298	2243	0	1740	1058	3502	Leiopathes cf. expansa SCF-2009 isolate GR101-1 28S ribosomal RNA gene, partial sequence	639607	Leiopathes cf. expansa SCF-2009	Leiopathes cf. expansa SCF-2009	black corals	Eukaryota	Leiopathes cf. expansa SCF-2009 isolate GR101-1 28S ribosomal RNA gene, partial sequence
Porites_compressa_KBHIv1___Sc0000208_5779-7578:.	gi|1253553494|emb|LT631012.1|	99.944	1797	1	0	4	1800	1798	2	0	3314	1800	1798	Porites sp. GA034 partial 18S rRNA gene, specimen voucher GA034	1918553	Porites sp. GA034	Porites sp. GA034	stony corals	Eukaryota	Porites sp. GA034 partial 18S rRNA gene, specimen voucher GA034	Porites_compressa_KBHIv1___xfSc0000027_35662-36719:.	gi|227439991|gb|FJ626237.1|	96.408	1058	35	3	1	1057	3299	2244	0	1740	1058	3504	Stauropathes cf. punctata SCF-2009 isolate KEL110-1 28S ribosomal RNA gene, partial sequence	1351990	Stauropathes cf. punctata KEL110-1	Stauropathes cf. punctata KEL110-1	black corals	Eukaryota	Stauropathes cf. punctata SCF-2009 isolate KEL110-1 28S ribosomal RNA gene, partial sequence
Porites_compressa_KBHIv1___Sc0000208_5779-7578:.	gi|1253553493|emb|LT631011.1|	99.944	1797	1	0	4	1800	1798	2	0	3314	1800	1798	Porites rus partial 18S rRNA gene, specimen voucher AD058	262591	Porites rus	Porites rus	stony corals	Eukaryota	Porites rus partial 18S rRNA gene, specimen voucher AD058	Porites_compressa_KBHIv1___xfSc0000027_35662-36719:.	gi|227439990|gb|FJ626236.1|	96.408	1058	35	3	1	1057	3299	2244	0	1740	1058	3503	Dendrobathypathes boutillieri isolate J2095-2-5-1 28S ribosomal RNA gene, partial sequence	639598	Dendrobathypathes boutillieri	Dendrobathypathes boutillieri	black corals	Eukaryota	Dendrobathypathes boutillieri isolate J2095-2-5-1 28S ribosomal RNA gene, partial sequence
Porites_compressa_KBHIv1___Sc0000208_5779-7578:.	gi|1253553495|emb|LT631013.1|	99.833	1797	3	0	4	1800	1798	2	0	3302	1800	1798	Porites sp. GA035 partial 18S rRNA gene, specimen voucher GA035	1918554	Porites sp. GA035	Porites sp. GA035	stony corals	Eukaryota	Porites sp. GA035 partial 18S rRNA gene, specimen voucher GA035	Porites_compressa_KBHIv1___xfSc0000027_35662-36719:.	gi|2257875399|ref|XR_007307985.1|	96.317	1059	36	3	1	1058	3355	2299	0	1736	1058	3604	PREDICTED: Nematostella vectensis large subunit ribosomal RNA (LOC125562278), rRNA	45351	Nematostella vectensis	starlet sea anemone	sea anemones	Eukaryota	PREDICTED: Nematostella vectensis large subunit ribosomal RNA (LOC125562278), rRNA
Porites_compressa_KBHIv1___Sc0000208_5779-7578:.	gi|1253553502|emb|LT631020.1|	99.666	1797	6	0	4	1800	1798	2	0	3286	1800	1798	Porites fontanesii partial 18S rRNA gene, specimen voucher Y360	1081638	Porites fontanesii	Porites fontanesii	stony corals	Eukaryota	Porites fontanesii partial 18S rRNA gene, specimen voucher Y360	Porites_compressa_KBHIv1___xfSc0000027_35662-36719:.	gi|2257875396|ref|XR_007307982.1|	96.317	1059	36	3	1	1058	3355	2299	0	1736	1058	3604	PREDICTED: Nematostella vectensis large subunit ribosomal RNA (LOC125562275), rRNA	45351	Nematostella vectensis	starlet sea anemone	sea anemones	Eukaryota	PREDICTED: Nematostella vectensis large subunit ribosomal RNA (LOC125562275), rRNA
Porites_compressa_KBHIv1___Sc0000208_16838-18637:.	gi|1253558103|emb|LT631224.1|	99.944	1797	1	0	4	1800	1798	2	0	3314	1800	1798	Pectinia sp. MY076 partial 18S rRNA gene, specimen voucher MY076	1918576	Pectinia sp. MY076	Pectinia sp. MY076	stony corals	Eukaryota	Pectinia sp. MY076 partial 18S rRNA gene, specimen voucher MY076	Porites_compressa_KBHIv1___xfSc0000027_39650-41449:.	gi|1253558103|emb|LT631224.1|	99.944	1797	1	0	4	1800	1798	2	0	3314	1800	1798	Pectinia sp. MY076 partial 18S rRNA gene, specimen voucher MY076	1918576	Pectinia sp. MY076	Pectinia sp. MY076	stony corals	Eukaryota	Pectinia sp. MY076 partial 18S rRNA gene, specimen voucher MY076
Porites_compressa_KBHIv1___Sc0000208_16838-18637:.	gi|1253553500|emb|LT631018.1|	99.944	1797	1	0	4	1800	1798	2	0	3314	1800	1798	Porites profundus partial 18S rRNA gene, specimen voucher MY293	627024	Porites profundus	Porites profundus	stony corals	Eukaryota	Porites profundus partial 18S rRNA gene, specimen voucher MY293	Porites_compressa_KBHIv1___xfSc0000027_39650-41449:.	gi|1253553500|emb|LT631018.1|	99.944	1797	1	0	4	1800	1798	2	0	3314	1800	1798	Porites profundus partial 18S rRNA gene, specimen voucher MY293	627024	Porites profundus	Porites profundus	stony corals	Eukaryota	Porites profundus partial 18S rRNA gene, specimen voucher MY293
Porites_compressa_KBHIv1___Sc0000208_16838-18637:.	gi|1253553499|emb|LT631017.1|	99.944	1797	1	0	4	1800	1798	2	0	3314	1800	1798	Porites profundus partial 18S rRNA gene, specimen voucher MY220	627024	Porites profundus	Porites profundus	stony corals	Eukaryota	Porites profundus partial 18S rRNA gene, specimen voucher MY220	Porites_compressa_KBHIv1___xfSc0000027_39650-41449:.	gi|1253553499|emb|LT631017.1|	99.944	1797	1	0	4	1800	1798	2	0	3314	1800	1798	Porites profundus partial 18S rRNA gene, specimen voucher MY220	627024	Porites profundus	Porites profundus	stony corals	Eukaryota	Porites profundus partial 18S rRNA gene, specimen voucher MY220
Porites_compressa_KBHIv1___Sc0000208_16838-18637:.	gi|1253553498|emb|LT631016.1|	99.944	1797	1	0	4	1800	1798	2	0	3314	1800	1798	Porites sp. MY177 partial 18S rRNA gene, specimen voucher MY177	1918556	Porites sp. MY177	Porites sp. MY177	stony corals	Eukaryota	Porites sp. MY177 partial 18S rRNA gene, specimen voucher MY177	Porites_compressa_KBHIv1___xfSc0000027_39650-41449:.	gi|1253553498|emb|LT631016.1|	99.944	1797	1	0	4	1800	1798	2	0	3314	1800	1798	Porites sp. MY177 partial 18S rRNA gene, specimen voucher MY177	1918556	Porites sp. MY177	Porites sp. MY177	stony corals	Eukaryota	Porites sp. MY177 partial 18S rRNA gene, specimen voucher MY177
Porites_compressa_KBHIv1___Sc0000208_16838-18637:.	gi|1253553497|emb|LT631015.1|	99.944	1797	1	0	4	1800	1798	2	0	3314	1800	1798	Porites sp. MY153 partial 18S rRNA gene, specimen voucher MY153	1918555	Porites sp. MY153	Porites sp. MY153	stony corals	Eukaryota	Porites sp. MY153 partial 18S rRNA gene, specimen voucher MY153	Porites_compressa_KBHIv1___xfSc0000027_39650-41449:.	gi|1253553497|emb|LT631015.1|	99.944	1797	1	0	4	1800	1798	2	0	3314	1800	1798	Porites sp. MY153 partial 18S rRNA gene, specimen voucher MY153	1918555	Porites sp. MY153	Porites sp. MY153	stony corals	Eukaryota	Porites sp. MY153 partial 18S rRNA gene, specimen voucher MY153
Porites_compressa_KBHIv1___Sc0000208_16838-18637:.	gi|1253553496|emb|LT631014.1|	99.944	1797	1	0	4	1800	1798	2	0	3314	1800	1798	Porites rus partial 18S rRNA gene, specimen voucher KA144	262591	Porites rus	Porites rus	stony corals	Eukaryota	Porites rus partial 18S rRNA gene, specimen voucher KA144	Porites_compressa_KBHIv1___xfSc0000027_39650-41449:.	gi|1253553496|emb|LT631014.1|	99.944	1797	1	0	4	1800	1798	2	0	3314	1800	1798	Porites rus partial 18S rRNA gene, specimen voucher KA144	262591	Porites rus	Porites rus	stony corals	Eukaryota	Porites rus partial 18S rRNA gene, specimen voucher KA144
Porites_compressa_KBHIv1___Sc0000208_16838-18637:.	gi|1253553494|emb|LT631012.1|	99.944	1797	1	0	4	1800	1798	2	0	3314	1800	1798	Porites sp. GA034 partial 18S rRNA gene, specimen voucher GA034	1918553	Porites sp. GA034	Porites sp. GA034	stony corals	Eukaryota	Porites sp. GA034 partial 18S rRNA gene, specimen voucher GA034	Porites_compressa_KBHIv1___xfSc0000027_39650-41449:.	gi|1253553494|emb|LT631012.1|	99.944	1797	1	0	4	1800	1798	2	0	3314	1800	1798	Porites sp. GA034 partial 18S rRNA gene, specimen voucher GA034	1918553	Porites sp. GA034	Porites sp. GA034	stony corals	Eukaryota	Porites sp. GA034 partial 18S rRNA gene, specimen voucher GA034
Porites_compressa_KBHIv1___Sc0000208_16838-18637:.	gi|1253553493|emb|LT631011.1|	99.944	1797	1	0	4	1800	1798	2	0	3314	1800	1798	Porites rus partial 18S rRNA gene, specimen voucher AD058	262591	Porites rus	Porites rus	stony corals	Eukaryota	Porites rus partial 18S rRNA gene, specimen voucher AD058	Porites_compressa_KBHIv1___xfSc0000027_39650-41449:.	gi|1253553493|emb|LT631011.1|	99.944	1797	1	0	4	1800	1798	2	0	3314	1800	1798	Porites rus partial 18S rRNA gene, specimen voucher AD058	262591	Porites rus	Porites rus	stony corals	Eukaryota	Porites rus partial 18S rRNA gene, specimen voucher AD058
Porites_compressa_KBHIv1___Sc0000208_16838-18637:.	gi|1253553495|emb|LT631013.1|	99.833	1797	3	0	4	1800	1798	2	0	3302	1800	1798	Porites sp. GA035 partial 18S rRNA gene, specimen voucher GA035	1918554	Porites sp. GA035	Porites sp. GA035	stony corals	Eukaryota	Porites sp. GA035 partial 18S rRNA gene, specimen voucher GA035	Porites_compressa_KBHIv1___xfSc0000027_39650-41449:.	gi|1253553495|emb|LT631013.1|	99.833	1797	3	0	4	1800	1798	2	0	3302	1800	1798	Porites sp. GA035 partial 18S rRNA gene, specimen voucher GA035	1918554	Porites sp. GA035	Porites sp. GA035	stony corals	Eukaryota	Porites sp. GA035 partial 18S rRNA gene, specimen voucher GA035
Porites_compressa_KBHIv1___Sc0000208_16838-18637:.	gi|1253553502|emb|LT631020.1|	99.666	1797	6	0	4	1800	1798	2	0	3286	1800	1798	Porites fontanesii partial 18S rRNA gene, specimen voucher Y360	1081638	Porites fontanesii	Porites fontanesii	stony corals	Eukaryota	Porites fontanesii partial 18S rRNA gene, specimen voucher Y360	Porites_compressa_KBHIv1___xfSc0000027_39650-41449:.	gi|1253553502|emb|LT631020.1|	99.666	1797	6	0	4	1800	1798	2	0	3286	1800	1798	Porites fontanesii partial 18S rRNA gene, specimen voucher Y360	1081638	Porites fontanesii	Porites fontanesii	stony corals	Eukaryota	Porites fontanesii partial 18S rRNA gene, specimen voucher Y360
Porites_compressa_KBHIv1___Sc0000208_27939-29738:.	gi|1253558103|emb|LT631224.1|	99.944	1797	1	0	4	1800	1798	2	0	3314	1800	1798	Pectinia sp. MY076 partial 18S rRNA gene, specimen voucher MY076	1918576	Pectinia sp. MY076	Pectinia sp. MY076	stony corals	Eukaryota	Pectinia sp. MY076 partial 18S rRNA gene, specimen voucher MY076	Porites_compressa_KBHIv1___xfSc0000027_43990-45047:.	gi|636577207|gb|KJ483041.1|	97.531	1053	22	3	9	1058	3351	2300	0	1797	1058	3351	Corynactis viridis 28S large subunit ribosomal RNA gene and external transcribed spacer, partial sequence	51773	Corynactis viridis	Corynactis viridis	coral anemones	Eukaryota	Corynactis viridis 28S large subunit ribosomal RNA gene and external transcribed spacer, partial sequence
Porites_compressa_KBHIv1___Sc0000208_27939-29738:.	gi|1253553500|emb|LT631018.1|	99.944	1797	1	0	4	1800	1798	2	0	3314	1800	1798	Porites profundus partial 18S rRNA gene, specimen voucher MY293	627024	Porites profundus	Porites profundus	stony corals	Eukaryota	Porites profundus partial 18S rRNA gene, specimen voucher MY293	Porites_compressa_KBHIv1___xfSc0000027_43990-45047:.	gi|227439989|gb|FJ626235.1|	96.503	1058	34	3	1	1057	3298	2243	0	1746	1058	3501	Parantipathes cf. hirondelle SCF-2009 isolate KEL617-1 28S ribosomal RNA gene, partial sequence	715289	Parantipathes sp. type B	Parantipathes sp. type B	black corals	Eukaryota	Parantipathes cf. hirondelle SCF-2009 isolate KEL617-1 28S ribosomal RNA gene, partial sequence
Porites_compressa_KBHIv1___Sc0000208_27939-29738:.	gi|1253553499|emb|LT631017.1|	99.944	1797	1	0	4	1800	1798	2	0	3314	1800	1798	Porites profundus partial 18S rRNA gene, specimen voucher MY220	627024	Porites profundus	Porites profundus	stony corals	Eukaryota	Porites profundus partial 18S rRNA gene, specimen voucher MY220	Porites_compressa_KBHIv1___xfSc0000027_43990-45047:.	gi|636577227|gb|KJ483061.1|	96.75	1046	33	1	9	1053	3325	2280	0	1742	1058	3326	Paracalliactis japonica isolate pcall 28S large subunit ribosomal RNA gene and external transcribed spacer, partial sequence	656063	Calliactis japonica	Calliactis japonica	sea anemones	Eukaryota	Paracalliactis japonica isolate pcall 28S large subunit ribosomal RNA gene and external transcribed spacer, partial sequence
Porites_compressa_KBHIv1___Sc0000208_27939-29738:.	gi|1253553498|emb|LT631016.1|	99.944	1797	1	0	4	1800	1798	2	0	3314	1800	1798	Porites sp. MY177 partial 18S rRNA gene, specimen voucher MY177	1918556	Porites sp. MY177	Porites sp. MY177	stony corals	Eukaryota	Porites sp. MY177 partial 18S rRNA gene, specimen voucher MY177	Porites_compressa_KBHIv1___xfSc0000027_43990-45047:.	gi|636577226|gb|KJ483060.1|	96.75	1046	33	1	9	1053	3333	2288	0	1742	1058	3334	Chondrophellia orangina isolate corn 28S large subunit ribosomal RNA gene and external transcribed spacer, partial sequence	1499587	Chondrophellia orangina	Chondrophellia orangina	sea anemones	Eukaryota	Chondrophellia orangina isolate corn 28S large subunit ribosomal RNA gene and external transcribed spacer, partial sequence
Porites_compressa_KBHIv1___Sc0000208_27939-29738:.	gi|1253553497|emb|LT631015.1|	99.944	1797	1	0	4	1800	1798	2	0	3314	1800	1798	Porites sp. MY153 partial 18S rRNA gene, specimen voucher MY153	1918555	Porites sp. MY153	Porites sp. MY153	stony corals	Eukaryota	Porites sp. MY153 partial 18S rRNA gene, specimen voucher MY153	Porites_compressa_KBHIv1___xfSc0000027_43990-45047:.	gi|522819215|gb|KF054362.1|	96.408	1058	35	3	1	1057	2520	1465	0	1740	1058	2685	Bathypathes patula isolate 41-101-B1 28S ribosomal RNA gene and 3' external transcribed spacer, partial sequence	1350341	Bathypathes patula	Bathypathes patula	black corals	Eukaryota	Bathypathes patula isolate 41-101-B1 28S ribosomal RNA gene and 3' external transcribed spacer, partial sequence
Porites_compressa_KBHIv1___Sc0000208_27939-29738:.	gi|1253553496|emb|LT631014.1|	99.944	1797	1	0	4	1800	1798	2	0	3314	1800	1798	Porites rus partial 18S rRNA gene, specimen voucher KA144	262591	Porites rus	Porites rus	stony corals	Eukaryota	Porites rus partial 18S rRNA gene, specimen voucher KA144	Porites_compressa_KBHIv1___xfSc0000027_43990-45047:.	gi|227439995|gb|FJ626241.1|	96.408	1058	35	3	1	1057	3298	2243	0	1740	1058	3502	Leiopathes cf. expansa SCF-2009 isolate GR101-1 28S ribosomal RNA gene, partial sequence	639607	Leiopathes cf. expansa SCF-2009	Leiopathes cf. expansa SCF-2009	black corals	Eukaryota	Leiopathes cf. expansa SCF-2009 isolate GR101-1 28S ribosomal RNA gene, partial sequence
Porites_compressa_KBHIv1___Sc0000208_27939-29738:.	gi|1253553494|emb|LT631012.1|	99.944	1797	1	0	4	1800	1798	2	0	3314	1800	1798	Porites sp. GA034 partial 18S rRNA gene, specimen voucher GA034	1918553	Porites sp. GA034	Porites sp. GA034	stony corals	Eukaryota	Porites sp. GA034 partial 18S rRNA gene, specimen voucher GA034	Porites_compressa_KBHIv1___xfSc0000027_43990-45047:.	gi|227439991|gb|FJ626237.1|	96.408	1058	35	3	1	1057	3299	2244	0	1740	1058	3504	Stauropathes cf. punctata SCF-2009 isolate KEL110-1 28S ribosomal RNA gene, partial sequence	1351990	Stauropathes cf. punctata KEL110-1	Stauropathes cf. punctata KEL110-1	black corals	Eukaryota	Stauropathes cf. punctata SCF-2009 isolate KEL110-1 28S ribosomal RNA gene, partial sequence
Porites_compressa_KBHIv1___Sc0000208_27939-29738:.	gi|1253553493|emb|LT631011.1|	99.944	1797	1	0	4	1800	1798	2	0	3314	1800	1798	Porites rus partial 18S rRNA gene, specimen voucher AD058	262591	Porites rus	Porites rus	stony corals	Eukaryota	Porites rus partial 18S rRNA gene, specimen voucher AD058	Porites_compressa_KBHIv1___xfSc0000027_43990-45047:.	gi|227439990|gb|FJ626236.1|	96.408	1058	35	3	1	1057	3299	2244	0	1740	1058	3503	Dendrobathypathes boutillieri isolate J2095-2-5-1 28S ribosomal RNA gene, partial sequence	639598	Dendrobathypathes boutillieri	Dendrobathypathes boutillieri	black corals	Eukaryota	Dendrobathypathes boutillieri isolate J2095-2-5-1 28S ribosomal RNA gene, partial sequence
Porites_compressa_KBHIv1___Sc0000208_27939-29738:.	gi|1253553495|emb|LT631013.1|	99.833	1797	3	0	4	1800	1798	2	0	3302	1800	1798	Porites sp. GA035 partial 18S rRNA gene, specimen voucher GA035	1918554	Porites sp. GA035	Porites sp. GA035	stony corals	Eukaryota	Porites sp. GA035 partial 18S rRNA gene, specimen voucher GA035	Porites_compressa_KBHIv1___xfSc0000027_43990-45047:.	gi|2257875399|ref|XR_007307985.1|	96.317	1059	36	3	1	1058	3355	2299	0	1736	1058	3604	PREDICTED: Nematostella vectensis large subunit ribosomal RNA (LOC125562278), rRNA	45351	Nematostella vectensis	starlet sea anemone	sea anemones	Eukaryota	PREDICTED: Nematostella vectensis large subunit ribosomal RNA (LOC125562278), rRNA
Porites_compressa_KBHIv1___Sc0000208_27939-29738:.	gi|1253553502|emb|LT631020.1|	99.666	1797	6	0	4	1800	1798	2	0	3286	1800	1798	Porites fontanesii partial 18S rRNA gene, specimen voucher Y360	1081638	Porites fontanesii	Porites fontanesii	stony corals	Eukaryota	Porites fontanesii partial 18S rRNA gene, specimen voucher Y360	Porites_compressa_KBHIv1___xfSc0000027_43990-45047:.	gi|2257875396|ref|XR_007307982.1|	96.317	1059	36	3	1	1058	3355	2299	0	1736	1058	3604	PREDICTED: Nematostella vectensis large subunit ribosomal RNA (LOC125562275), rRNA	45351	Nematostella vectensis	starlet sea anemone	sea anemones	Eukaryota	PREDICTED: Nematostella vectensis large subunit ribosomal RNA (LOC125562275), rRNA
Porites_compressa_KBHIv1___Sc0000208_32687-33744:.	gi|636577207|gb|KJ483041.1|	97.531	1053	22	3	9	1058	3351	2300	0	1797	1058	3351	Corynactis viridis 28S large subunit ribosomal RNA gene and external transcribed spacer, partial sequence	51773	Corynactis viridis	Corynactis viridis	coral anemones	Eukaryota	Corynactis viridis 28S large subunit ribosomal RNA gene and external transcribed spacer, partial sequence	Porites_compressa_KBHIv1___xfSc0000027_47978-49777:.	gi|1253558103|emb|LT631224.1|	99.944	1797	1	0	4	1800	1798	2	0	3314	1800	1798	Pectinia sp. MY076 partial 18S rRNA gene, specimen voucher MY076	1918576	Pectinia sp. MY076	Pectinia sp. MY076	stony corals	Eukaryota	Pectinia sp. MY076 partial 18S rRNA gene, specimen voucher MY076
Porites_compressa_KBHIv1___Sc0000208_32687-33744:.	gi|227439989|gb|FJ626235.1|	96.503	1058	34	3	1	1057	3298	2243	0	1746	1058	3501	Parantipathes cf. hirondelle SCF-2009 isolate KEL617-1 28S ribosomal RNA gene, partial sequence	715289	Parantipathes sp. type B	Parantipathes sp. type B	black corals	Eukaryota	Parantipathes cf. hirondelle SCF-2009 isolate KEL617-1 28S ribosomal RNA gene, partial sequence	Porites_compressa_KBHIv1___xfSc0000027_47978-49777:.	gi|1253553500|emb|LT631018.1|	99.944	1797	1	0	4	1800	1798	2	0	3314	1800	1798	Porites profundus partial 18S rRNA gene, specimen voucher MY293	627024	Porites profundus	Porites profundus	stony corals	Eukaryota	Porites profundus partial 18S rRNA gene, specimen voucher MY293
Porites_compressa_KBHIv1___Sc0000208_32687-33744:.	gi|636577227|gb|KJ483061.1|	96.75	1046	33	1	9	1053	3325	2280	0	1742	1058	3326	Paracalliactis japonica isolate pcall 28S large subunit ribosomal RNA gene and external transcribed spacer, partial sequence	656063	Calliactis japonica	Calliactis japonica	sea anemones	Eukaryota	Paracalliactis japonica isolate pcall 28S large subunit ribosomal RNA gene and external transcribed spacer, partial sequence	Porites_compressa_KBHIv1___xfSc0000027_47978-49777:.	gi|1253553499|emb|LT631017.1|	99.944	1797	1	0	4	1800	1798	2	0	3314	1800	1798	Porites profundus partial 18S rRNA gene, specimen voucher MY220	627024	Porites profundus	Porites profundus	stony corals	Eukaryota	Porites profundus partial 18S rRNA gene, specimen voucher MY220
Porites_compressa_KBHIv1___Sc0000208_32687-33744:.	gi|636577226|gb|KJ483060.1|	96.75	1046	33	1	9	1053	3333	2288	0	1742	1058	3334	Chondrophellia orangina isolate corn 28S large subunit ribosomal RNA gene and external transcribed spacer, partial sequence	1499587	Chondrophellia orangina	Chondrophellia orangina	sea anemones	Eukaryota	Chondrophellia orangina isolate corn 28S large subunit ribosomal RNA gene and external transcribed spacer, partial sequence	Porites_compressa_KBHIv1___xfSc0000027_47978-49777:.	gi|1253553498|emb|LT631016.1|	99.944	1797	1	0	4	1800	1798	2	0	3314	1800	1798	Porites sp. MY177 partial 18S rRNA gene, specimen voucher MY177	1918556	Porites sp. MY177	Porites sp. MY177	stony corals	Eukaryota	Porites sp. MY177 partial 18S rRNA gene, specimen voucher MY177
Porites_compressa_KBHIv1___Sc0000208_32687-33744:.	gi|522819215|gb|KF054362.1|	96.408	1058	35	3	1	1057	2520	1465	0	1740	1058	2685	Bathypathes patula isolate 41-101-B1 28S ribosomal RNA gene and 3' external transcribed spacer, partial sequence	1350341	Bathypathes patula	Bathypathes patula	black corals	Eukaryota	Bathypathes patula isolate 41-101-B1 28S ribosomal RNA gene and 3' external transcribed spacer, partial sequence	Porites_compressa_KBHIv1___xfSc0000027_47978-49777:.	gi|1253553497|emb|LT631015.1|	99.944	1797	1	0	4	1800	1798	2	0	3314	1800	1798	Porites sp. MY153 partial 18S rRNA gene, specimen voucher MY153	1918555	Porites sp. MY153	Porites sp. MY153	stony corals	Eukaryota	Porites sp. MY153 partial 18S rRNA gene, specimen voucher MY153
Porites_compressa_KBHIv1___Sc0000208_32687-33744:.	gi|227439995|gb|FJ626241.1|	96.408	1058	35	3	1	1057	3298	2243	0	1740	1058	3502	Leiopathes cf. expansa SCF-2009 isolate GR101-1 28S ribosomal RNA gene, partial sequence	639607	Leiopathes cf. expansa SCF-2009	Leiopathes cf. expansa SCF-2009	black corals	Eukaryota	Leiopathes cf. expansa SCF-2009 isolate GR101-1 28S ribosomal RNA gene, partial sequence	Porites_compressa_KBHIv1___xfSc0000027_47978-49777:.	gi|1253553496|emb|LT631014.1|	99.944	1797	1	0	4	1800	1798	2	0	3314	1800	1798	Porites rus partial 18S rRNA gene, specimen voucher KA144	262591	Porites rus	Porites rus	stony corals	Eukaryota	Porites rus partial 18S rRNA gene, specimen voucher KA144
Porites_compressa_KBHIv1___Sc0000208_32687-33744:.	gi|227439991|gb|FJ626237.1|	96.408	1058	35	3	1	1057	3299	2244	0	1740	1058	3504	Stauropathes cf. punctata SCF-2009 isolate KEL110-1 28S ribosomal RNA gene, partial sequence	1351990	Stauropathes cf. punctata KEL110-1	Stauropathes cf. punctata KEL110-1	black corals	Eukaryota	Stauropathes cf. punctata SCF-2009 isolate KEL110-1 28S ribosomal RNA gene, partial sequence	Porites_compressa_KBHIv1___xfSc0000027_47978-49777:.	gi|1253553494|emb|LT631012.1|	99.944	1797	1	0	4	1800	1798	2	0	3314	1800	1798	Porites sp. GA034 partial 18S rRNA gene, specimen voucher GA034	1918553	Porites sp. GA034	Porites sp. GA034	stony corals	Eukaryota	Porites sp. GA034 partial 18S rRNA gene, specimen voucher GA034
Porites_compressa_KBHIv1___Sc0000208_32687-33744:.	gi|227439990|gb|FJ626236.1|	96.408	1058	35	3	1	1057	3299	2244	0	1740	1058	3503	Dendrobathypathes boutillieri isolate J2095-2-5-1 28S ribosomal RNA gene, partial sequence	639598	Dendrobathypathes boutillieri	Dendrobathypathes boutillieri	black corals	Eukaryota	Dendrobathypathes boutillieri isolate J2095-2-5-1 28S ribosomal RNA gene, partial sequence	Porites_compressa_KBHIv1___xfSc0000027_47978-49777:.	gi|1253553493|emb|LT631011.1|	99.944	1797	1	0	4	1800	1798	2	0	3314	1800	1798	Porites rus partial 18S rRNA gene, specimen voucher AD058	262591	Porites rus	Porites rus	stony corals	Eukaryota	Porites rus partial 18S rRNA gene, specimen voucher AD058
Porites_compressa_KBHIv1___Sc0000208_32687-33744:.	gi|2257875399|ref|XR_007307985.1|	96.317	1059	36	3	1	1058	3355	2299	0	1736	1058	3604	PREDICTED: Nematostella vectensis large subunit ribosomal RNA (LOC125562278), rRNA	45351	Nematostella vectensis	starlet sea anemone	sea anemones	Eukaryota	PREDICTED: Nematostella vectensis large subunit ribosomal RNA (LOC125562278), rRNA	Porites_compressa_KBHIv1___xfSc0000027_47978-49777:.	gi|1253553495|emb|LT631013.1|	99.833	1797	3	0	4	1800	1798	2	0	3302	1800	1798	Porites sp. GA035 partial 18S rRNA gene, specimen voucher GA035	1918554	Porites sp. GA035	Porites sp. GA035	stony corals	Eukaryota	Porites sp. GA035 partial 18S rRNA gene, specimen voucher GA035
Porites_compressa_KBHIv1___Sc0000208_32687-33744:.	gi|2257875396|ref|XR_007307982.1|	96.317	1059	36	3	1	1058	3355	2299	0	1736	1058	3604	PREDICTED: Nematostella vectensis large subunit ribosomal RNA (LOC125562275), rRNA	45351	Nematostella vectensis	starlet sea anemone	sea anemones	Eukaryota	PREDICTED: Nematostella vectensis large subunit ribosomal RNA (LOC125562275), rRNA	Porites_compressa_KBHIv1___xfSc0000027_47978-49777:.	gi|1253553502|emb|LT631020.1|	99.666	1797	6	0	4	1800	1798	2	0	3286	1800	1798	Porites fontanesii partial 18S rRNA gene, specimen voucher Y360	1081638	Porites fontanesii	Porites fontanesii	stony corals	Eukaryota	Porites fontanesii partial 18S rRNA gene, specimen voucher Y360
Porites_compressa_KBHIv1___Sc0000208_36691-38490:.	gi|1253558103|emb|LT631224.1|	99.944	1797	1	0	4	1800	1798	2	0	3314	1800	1798	Pectinia sp. MY076 partial 18S rRNA gene, specimen voucher MY076	1918576	Pectinia sp. MY076	Pectinia sp. MY076	stony corals	Eukaryota	Pectinia sp. MY076 partial 18S rRNA gene, specimen voucher MY076	Porites_compressa_KBHIv1___xfSc0000027_52318-53375:.	gi|636577207|gb|KJ483041.1|	97.531	1053	22	3	9	1058	3351	2300	0	1797	1058	3351	Corynactis viridis 28S large subunit ribosomal RNA gene and external transcribed spacer, partial sequence	51773	Corynactis viridis	Corynactis viridis	coral anemones	Eukaryota	Corynactis viridis 28S large subunit ribosomal RNA gene and external transcribed spacer, partial sequence
Porites_compressa_KBHIv1___Sc0000208_36691-38490:.	gi|1253553500|emb|LT631018.1|	99.944	1797	1	0	4	1800	1798	2	0	3314	1800	1798	Porites profundus partial 18S rRNA gene, specimen voucher MY293	627024	Porites profundus	Porites profundus	stony corals	Eukaryota	Porites profundus partial 18S rRNA gene, specimen voucher MY293	Porites_compressa_KBHIv1___xfSc0000027_52318-53375:.	gi|227439989|gb|FJ626235.1|	96.503	1058	34	3	1	1057	3298	2243	0	1746	1058	3501	Parantipathes cf. hirondelle SCF-2009 isolate KEL617-1 28S ribosomal RNA gene, partial sequence	715289	Parantipathes sp. type B	Parantipathes sp. type B	black corals	Eukaryota	Parantipathes cf. hirondelle SCF-2009 isolate KEL617-1 28S ribosomal RNA gene, partial sequence
Porites_compressa_KBHIv1___Sc0000208_36691-38490:.	gi|1253553499|emb|LT631017.1|	99.944	1797	1	0	4	1800	1798	2	0	3314	1800	1798	Porites profundus partial 18S rRNA gene, specimen voucher MY220	627024	Porites profundus	Porites profundus	stony corals	Eukaryota	Porites profundus partial 18S rRNA gene, specimen voucher MY220	Porites_compressa_KBHIv1___xfSc0000027_52318-53375:.	gi|636577227|gb|KJ483061.1|	96.75	1046	33	1	9	1053	3325	2280	0	1742	1058	3326	Paracalliactis japonica isolate pcall 28S large subunit ribosomal RNA gene and external transcribed spacer, partial sequence	656063	Calliactis japonica	Calliactis japonica	sea anemones	Eukaryota	Paracalliactis japonica isolate pcall 28S large subunit ribosomal RNA gene and external transcribed spacer, partial sequence
Porites_compressa_KBHIv1___Sc0000208_36691-38490:.	gi|1253553498|emb|LT631016.1|	99.944	1797	1	0	4	1800	1798	2	0	3314	1800	1798	Porites sp. MY177 partial 18S rRNA gene, specimen voucher MY177	1918556	Porites sp. MY177	Porites sp. MY177	stony corals	Eukaryota	Porites sp. MY177 partial 18S rRNA gene, specimen voucher MY177	Porites_compressa_KBHIv1___xfSc0000027_52318-53375:.	gi|636577226|gb|KJ483060.1|	96.75	1046	33	1	9	1053	3333	2288	0	1742	1058	3334	Chondrophellia orangina isolate corn 28S large subunit ribosomal RNA gene and external transcribed spacer, partial sequence	1499587	Chondrophellia orangina	Chondrophellia orangina	sea anemones	Eukaryota	Chondrophellia orangina isolate corn 28S large subunit ribosomal RNA gene and external transcribed spacer, partial sequence
Porites_compressa_KBHIv1___Sc0000208_36691-38490:.	gi|1253553497|emb|LT631015.1|	99.944	1797	1	0	4	1800	1798	2	0	3314	1800	1798	Porites sp. MY153 partial 18S rRNA gene, specimen voucher MY153	1918555	Porites sp. MY153	Porites sp. MY153	stony corals	Eukaryota	Porites sp. MY153 partial 18S rRNA gene, specimen voucher MY153	Porites_compressa_KBHIv1___xfSc0000027_52318-53375:.	gi|522819215|gb|KF054362.1|	96.408	1058	35	3	1	1057	2520	1465	0	1740	1058	2685	Bathypathes patula isolate 41-101-B1 28S ribosomal RNA gene and 3' external transcribed spacer, partial sequence	1350341	Bathypathes patula	Bathypathes patula	black corals	Eukaryota	Bathypathes patula isolate 41-101-B1 28S ribosomal RNA gene and 3' external transcribed spacer, partial sequence
Porites_compressa_KBHIv1___Sc0000208_36691-38490:.	gi|1253553496|emb|LT631014.1|	99.944	1797	1	0	4	1800	1798	2	0	3314	1800	1798	Porites rus partial 18S rRNA gene, specimen voucher KA144	262591	Porites rus	Porites rus	stony corals	Eukaryota	Porites rus partial 18S rRNA gene, specimen voucher KA144	Porites_compressa_KBHIv1___xfSc0000027_52318-53375:.	gi|227439995|gb|FJ626241.1|	96.408	1058	35	3	1	1057	3298	2243	0	1740	1058	3502	Leiopathes cf. expansa SCF-2009 isolate GR101-1 28S ribosomal RNA gene, partial sequence	639607	Leiopathes cf. expansa SCF-2009	Leiopathes cf. expansa SCF-2009	black corals	Eukaryota	Leiopathes cf. expansa SCF-2009 isolate GR101-1 28S ribosomal RNA gene, partial sequence
Porites_compressa_KBHIv1___Sc0000208_36691-38490:.	gi|1253553494|emb|LT631012.1|	99.944	1797	1	0	4	1800	1798	2	0	3314	1800	1798	Porites sp. GA034 partial 18S rRNA gene, specimen voucher GA034	1918553	Porites sp. GA034	Porites sp. GA034	stony corals	Eukaryota	Porites sp. GA034 partial 18S rRNA gene, specimen voucher GA034	Porites_compressa_KBHIv1___xfSc0000027_52318-53375:.	gi|227439991|gb|FJ626237.1|	96.408	1058	35	3	1	1057	3299	2244	0	1740	1058	3504	Stauropathes cf. punctata SCF-2009 isolate KEL110-1 28S ribosomal RNA gene, partial sequence	1351990	Stauropathes cf. punctata KEL110-1	Stauropathes cf. punctata KEL110-1	black corals	Eukaryota	Stauropathes cf. punctata SCF-2009 isolate KEL110-1 28S ribosomal RNA gene, partial sequence
Porites_compressa_KBHIv1___Sc0000208_36691-38490:.	gi|1253553493|emb|LT631011.1|	99.944	1797	1	0	4	1800	1798	2	0	3314	1800	1798	Porites rus partial 18S rRNA gene, specimen voucher AD058	262591	Porites rus	Porites rus	stony corals	Eukaryota	Porites rus partial 18S rRNA gene, specimen voucher AD058	Porites_compressa_KBHIv1___xfSc0000027_52318-53375:.	gi|227439990|gb|FJ626236.1|	96.408	1058	35	3	1	1057	3299	2244	0	1740	1058	3503	Dendrobathypathes boutillieri isolate J2095-2-5-1 28S ribosomal RNA gene, partial sequence	639598	Dendrobathypathes boutillieri	Dendrobathypathes boutillieri	black corals	Eukaryota	Dendrobathypathes boutillieri isolate J2095-2-5-1 28S ribosomal RNA gene, partial sequence
Porites_compressa_KBHIv1___Sc0000208_36691-38490:.	gi|1253553495|emb|LT631013.1|	99.833	1797	3	0	4	1800	1798	2	0	3302	1800	1798	Porites sp. GA035 partial 18S rRNA gene, specimen voucher GA035	1918554	Porites sp. GA035	Porites sp. GA035	stony corals	Eukaryota	Porites sp. GA035 partial 18S rRNA gene, specimen voucher GA035	Porites_compressa_KBHIv1___xfSc0000027_52318-53375:.	gi|2257875399|ref|XR_007307985.1|	96.317	1059	36	3	1	1058	3355	2299	0	1736	1058	3604	PREDICTED: Nematostella vectensis large subunit ribosomal RNA (LOC125562278), rRNA	45351	Nematostella vectensis	starlet sea anemone	sea anemones	Eukaryota	PREDICTED: Nematostella vectensis large subunit ribosomal RNA (LOC125562278), rRNA
Porites_compressa_KBHIv1___Sc0000208_36691-38490:.	gi|1253553502|emb|LT631020.1|	99.666	1797	6	0	4	1800	1798	2	0	3286	1800	1798	Porites fontanesii partial 18S rRNA gene, specimen voucher Y360	1081638	Porites fontanesii	Porites fontanesii	stony corals	Eukaryota	Porites fontanesii partial 18S rRNA gene, specimen voucher Y360	Porites_compressa_KBHIv1___xfSc0000027_52318-53375:.	gi|2257875396|ref|XR_007307982.1|	96.317	1059	36	3	1	1058	3355	2299	0	1736	1058	3604	PREDICTED: Nematostella vectensis large subunit ribosomal RNA (LOC125562275), rRNA	45351	Nematostella vectensis	starlet sea anemone	sea anemones	Eukaryota	PREDICTED: Nematostella vectensis large subunit ribosomal RNA (LOC125562275), rRNA
Porites_compressa_KBHIv1___xfSc0000218_13-1684:.	gi|1253558103|emb|LT631224.1|	99.461	1671	3	6	1	1669	132	1798	0	3031	1672	1798	Pectinia sp. MY076 partial 18S rRNA gene, specimen voucher MY076	1918576	Pectinia sp. MY076	Pectinia sp. MY076	stony corals	Eukaryota	Pectinia sp. MY076 partial 18S rRNA gene, specimen voucher MY076	Porites_compressa_KBHIv1___xfSc0000027_56306-58105:.	gi|1253558103|emb|LT631224.1|	99.944	1797	1	0	4	1800	1798	2	0	3314	1800	1798	Pectinia sp. MY076 partial 18S rRNA gene, specimen voucher MY076	1918576	Pectinia sp. MY076	Pectinia sp. MY076	stony corals	Eukaryota	Pectinia sp. MY076 partial 18S rRNA gene, specimen voucher MY076
Porites_compressa_KBHIv1___xfSc0000218_13-1684:.	gi|1253553500|emb|LT631018.1|	99.461	1671	3	6	1	1669	132	1798	0	3031	1672	1798	Porites profundus partial 18S rRNA gene, specimen voucher MY293	627024	Porites profundus	Porites profundus	stony corals	Eukaryota	Porites profundus partial 18S rRNA gene, specimen voucher MY293	Porites_compressa_KBHIv1___xfSc0000027_56306-58105:.	gi|1253553500|emb|LT631018.1|	99.944	1797	1	0	4	1800	1798	2	0	3314	1800	1798	Porites profundus partial 18S rRNA gene, specimen voucher MY293	627024	Porites profundus	Porites profundus	stony corals	Eukaryota	Porites profundus partial 18S rRNA gene, specimen voucher MY293
Porites_compressa_KBHIv1___xfSc0000218_13-1684:.	gi|1253553499|emb|LT631017.1|	99.461	1671	3	6	1	1669	132	1798	0	3031	1672	1798	Porites profundus partial 18S rRNA gene, specimen voucher MY220	627024	Porites profundus	Porites profundus	stony corals	Eukaryota	Porites profundus partial 18S rRNA gene, specimen voucher MY220	Porites_compressa_KBHIv1___xfSc0000027_56306-58105:.	gi|1253553499|emb|LT631017.1|	99.944	1797	1	0	4	1800	1798	2	0	3314	1800	1798	Porites profundus partial 18S rRNA gene, specimen voucher MY220	627024	Porites profundus	Porites profundus	stony corals	Eukaryota	Porites profundus partial 18S rRNA gene, specimen voucher MY220
Porites_compressa_KBHIv1___xfSc0000218_13-1684:.	gi|1253553498|emb|LT631016.1|	99.461	1671	3	6	1	1669	132	1798	0	3031	1672	1798	Porites sp. MY177 partial 18S rRNA gene, specimen voucher MY177	1918556	Porites sp. MY177	Porites sp. MY177	stony corals	Eukaryota	Porites sp. MY177 partial 18S rRNA gene, specimen voucher MY177	Porites_compressa_KBHIv1___xfSc0000027_56306-58105:.	gi|1253553498|emb|LT631016.1|	99.944	1797	1	0	4	1800	1798	2	0	3314	1800	1798	Porites sp. MY177 partial 18S rRNA gene, specimen voucher MY177	1918556	Porites sp. MY177	Porites sp. MY177	stony corals	Eukaryota	Porites sp. MY177 partial 18S rRNA gene, specimen voucher MY177
Porites_compressa_KBHIv1___xfSc0000218_13-1684:.	gi|1253553497|emb|LT631015.1|	99.461	1671	3	6	1	1669	132	1798	0	3031	1672	1798	Porites sp. MY153 partial 18S rRNA gene, specimen voucher MY153	1918555	Porites sp. MY153	Porites sp. MY153	stony corals	Eukaryota	Porites sp. MY153 partial 18S rRNA gene, specimen voucher MY153	Porites_compressa_KBHIv1___xfSc0000027_56306-58105:.	gi|1253553497|emb|LT631015.1|	99.944	1797	1	0	4	1800	1798	2	0	3314	1800	1798	Porites sp. MY153 partial 18S rRNA gene, specimen voucher MY153	1918555	Porites sp. MY153	Porites sp. MY153	stony corals	Eukaryota	Porites sp. MY153 partial 18S rRNA gene, specimen voucher MY153
Porites_compressa_KBHIv1___xfSc0000218_13-1684:.	gi|1253553496|emb|LT631014.1|	99.461	1671	3	6	1	1669	132	1798	0	3031	1672	1798	Porites rus partial 18S rRNA gene, specimen voucher KA144	262591	Porites rus	Porites rus	stony corals	Eukaryota	Porites rus partial 18S rRNA gene, specimen voucher KA144	Porites_compressa_KBHIv1___xfSc0000027_56306-58105:.	gi|1253553496|emb|LT631014.1|	99.944	1797	1	0	4	1800	1798	2	0	3314	1800	1798	Porites rus partial 18S rRNA gene, specimen voucher KA144	262591	Porites rus	Porites rus	stony corals	Eukaryota	Porites rus partial 18S rRNA gene, specimen voucher KA144
Porites_compressa_KBHIv1___xfSc0000218_13-1684:.	gi|1253553494|emb|LT631012.1|	99.461	1671	3	6	1	1669	132	1798	0	3031	1672	1798	Porites sp. GA034 partial 18S rRNA gene, specimen voucher GA034	1918553	Porites sp. GA034	Porites sp. GA034	stony corals	Eukaryota	Porites sp. GA034 partial 18S rRNA gene, specimen voucher GA034	Porites_compressa_KBHIv1___xfSc0000027_56306-58105:.	gi|1253553494|emb|LT631012.1|	99.944	1797	1	0	4	1800	1798	2	0	3314	1800	1798	Porites sp. GA034 partial 18S rRNA gene, specimen voucher GA034	1918553	Porites sp. GA034	Porites sp. GA034	stony corals	Eukaryota	Porites sp. GA034 partial 18S rRNA gene, specimen voucher GA034
Porites_compressa_KBHIv1___xfSc0000218_13-1684:.	gi|1253553493|emb|LT631011.1|	99.461	1671	3	6	1	1669	132	1798	0	3031	1672	1798	Porites rus partial 18S rRNA gene, specimen voucher AD058	262591	Porites rus	Porites rus	stony corals	Eukaryota	Porites rus partial 18S rRNA gene, specimen voucher AD058	Porites_compressa_KBHIv1___xfSc0000027_56306-58105:.	gi|1253553493|emb|LT631011.1|	99.944	1797	1	0	4	1800	1798	2	0	3314	1800	1798	Porites rus partial 18S rRNA gene, specimen voucher AD058	262591	Porites rus	Porites rus	stony corals	Eukaryota	Porites rus partial 18S rRNA gene, specimen voucher AD058
Porites_compressa_KBHIv1___xfSc0000218_13-1684:.	gi|1253553495|emb|LT631013.1|	99.342	1671	5	6	1	1669	132	1798	0	3020	1672	1798	Porites sp. GA035 partial 18S rRNA gene, specimen voucher GA035	1918554	Porites sp. GA035	Porites sp. GA035	stony corals	Eukaryota	Porites sp. GA035 partial 18S rRNA gene, specimen voucher GA035	Porites_compressa_KBHIv1___xfSc0000027_56306-58105:.	gi|1253553495|emb|LT631013.1|	99.833	1797	3	0	4	1800	1798	2	0	3302	1800	1798	Porites sp. GA035 partial 18S rRNA gene, specimen voucher GA035	1918554	Porites sp. GA035	Porites sp. GA035	stony corals	Eukaryota	Porites sp. GA035 partial 18S rRNA gene, specimen voucher GA035
Porites_compressa_KBHIv1___xfSc0000218_13-1684:.	gi|1253553502|emb|LT631020.1|	99.162	1671	8	6	1	1669	132	1798	0	3003	1672	1798	Porites fontanesii partial 18S rRNA gene, specimen voucher Y360	1081638	Porites fontanesii	Porites fontanesii	stony corals	Eukaryota	Porites fontanesii partial 18S rRNA gene, specimen voucher Y360	Porites_compressa_KBHIv1___xfSc0000027_56306-58105:.	gi|1253553502|emb|LT631020.1|	99.666	1797	6	0	4	1800	1798	2	0	3286	1800	1798	Porites fontanesii partial 18S rRNA gene, specimen voucher Y360	1081638	Porites fontanesii	Porites fontanesii	stony corals	Eukaryota	Porites fontanesii partial 18S rRNA gene, specimen voucher Y360
Porites_compressa_KBHIv1___xfSc0000218_10942-12741:.	gi|1253558103|emb|LT631224.1|	99.944	1797	1	0	1	1797	2	1798	0	3314	1800	1798	Pectinia sp. MY076 partial 18S rRNA gene, specimen voucher MY076	1918576	Pectinia sp. MY076	Pectinia sp. MY076	stony corals	Eukaryota	Pectinia sp. MY076 partial 18S rRNA gene, specimen voucher MY076	Porites_compressa_KBHIv1___xfSc0000027_60645-61702:.	gi|636577207|gb|KJ483041.1|	97.531	1053	22	3	9	1058	3351	2300	0	1797	1058	3351	Corynactis viridis 28S large subunit ribosomal RNA gene and external transcribed spacer, partial sequence	51773	Corynactis viridis	Corynactis viridis	coral anemones	Eukaryota	Corynactis viridis 28S large subunit ribosomal RNA gene and external transcribed spacer, partial sequence
Porites_compressa_KBHIv1___xfSc0000218_10942-12741:.	gi|1253553500|emb|LT631018.1|	99.944	1797	1	0	1	1797	2	1798	0	3314	1800	1798	Porites profundus partial 18S rRNA gene, specimen voucher MY293	627024	Porites profundus	Porites profundus	stony corals	Eukaryota	Porites profundus partial 18S rRNA gene, specimen voucher MY293	Porites_compressa_KBHIv1___xfSc0000027_60645-61702:.	gi|227439989|gb|FJ626235.1|	96.503	1058	34	3	1	1057	3298	2243	0	1746	1058	3501	Parantipathes cf. hirondelle SCF-2009 isolate KEL617-1 28S ribosomal RNA gene, partial sequence	715289	Parantipathes sp. type B	Parantipathes sp. type B	black corals	Eukaryota	Parantipathes cf. hirondelle SCF-2009 isolate KEL617-1 28S ribosomal RNA gene, partial sequence
Porites_compressa_KBHIv1___xfSc0000218_10942-12741:.	gi|1253553499|emb|LT631017.1|	99.944	1797	1	0	1	1797	2	1798	0	3314	1800	1798	Porites profundus partial 18S rRNA gene, specimen voucher MY220	627024	Porites profundus	Porites profundus	stony corals	Eukaryota	Porites profundus partial 18S rRNA gene, specimen voucher MY220	Porites_compressa_KBHIv1___xfSc0000027_60645-61702:.	gi|636577227|gb|KJ483061.1|	96.75	1046	33	1	9	1053	3325	2280	0	1742	1058	3326	Paracalliactis japonica isolate pcall 28S large subunit ribosomal RNA gene and external transcribed spacer, partial sequence	656063	Calliactis japonica	Calliactis japonica	sea anemones	Eukaryota	Paracalliactis japonica isolate pcall 28S large subunit ribosomal RNA gene and external transcribed spacer, partial sequence
Porites_compressa_KBHIv1___xfSc0000218_10942-12741:.	gi|1253553498|emb|LT631016.1|	99.944	1797	1	0	1	1797	2	1798	0	3314	1800	1798	Porites sp. MY177 partial 18S rRNA gene, specimen voucher MY177	1918556	Porites sp. MY177	Porites sp. MY177	stony corals	Eukaryota	Porites sp. MY177 partial 18S rRNA gene, specimen voucher MY177	Porites_compressa_KBHIv1___xfSc0000027_60645-61702:.	gi|636577226|gb|KJ483060.1|	96.75	1046	33	1	9	1053	3333	2288	0	1742	1058	3334	Chondrophellia orangina isolate corn 28S large subunit ribosomal RNA gene and external transcribed spacer, partial sequence	1499587	Chondrophellia orangina	Chondrophellia orangina	sea anemones	Eukaryota	Chondrophellia orangina isolate corn 28S large subunit ribosomal RNA gene and external transcribed spacer, partial sequence
Porites_compressa_KBHIv1___xfSc0000218_10942-12741:.	gi|1253553497|emb|LT631015.1|	99.944	1797	1	0	1	1797	2	1798	0	3314	1800	1798	Porites sp. MY153 partial 18S rRNA gene, specimen voucher MY153	1918555	Porites sp. MY153	Porites sp. MY153	stony corals	Eukaryota	Porites sp. MY153 partial 18S rRNA gene, specimen voucher MY153	Porites_compressa_KBHIv1___xfSc0000027_60645-61702:.	gi|522819215|gb|KF054362.1|	96.408	1058	35	3	1	1057	2520	1465	0	1740	1058	2685	Bathypathes patula isolate 41-101-B1 28S ribosomal RNA gene and 3' external transcribed spacer, partial sequence	1350341	Bathypathes patula	Bathypathes patula	black corals	Eukaryota	Bathypathes patula isolate 41-101-B1 28S ribosomal RNA gene and 3' external transcribed spacer, partial sequence
Porites_compressa_KBHIv1___xfSc0000218_10942-12741:.	gi|1253553496|emb|LT631014.1|	99.944	1797	1	0	1	1797	2	1798	0	3314	1800	1798	Porites rus partial 18S rRNA gene, specimen voucher KA144	262591	Porites rus	Porites rus	stony corals	Eukaryota	Porites rus partial 18S rRNA gene, specimen voucher KA144	Porites_compressa_KBHIv1___xfSc0000027_60645-61702:.	gi|227439995|gb|FJ626241.1|	96.408	1058	35	3	1	1057	3298	2243	0	1740	1058	3502	Leiopathes cf. expansa SCF-2009 isolate GR101-1 28S ribosomal RNA gene, partial sequence	639607	Leiopathes cf. expansa SCF-2009	Leiopathes cf. expansa SCF-2009	black corals	Eukaryota	Leiopathes cf. expansa SCF-2009 isolate GR101-1 28S ribosomal RNA gene, partial sequence
Porites_compressa_KBHIv1___xfSc0000218_10942-12741:.	gi|1253553494|emb|LT631012.1|	99.944	1797	1	0	1	1797	2	1798	0	3314	1800	1798	Porites sp. GA034 partial 18S rRNA gene, specimen voucher GA034	1918553	Porites sp. GA034	Porites sp. GA034	stony corals	Eukaryota	Porites sp. GA034 partial 18S rRNA gene, specimen voucher GA034	Porites_compressa_KBHIv1___xfSc0000027_60645-61702:.	gi|227439991|gb|FJ626237.1|	96.408	1058	35	3	1	1057	3299	2244	0	1740	1058	3504	Stauropathes cf. punctata SCF-2009 isolate KEL110-1 28S ribosomal RNA gene, partial sequence	1351990	Stauropathes cf. punctata KEL110-1	Stauropathes cf. punctata KEL110-1	black corals	Eukaryota	Stauropathes cf. punctata SCF-2009 isolate KEL110-1 28S ribosomal RNA gene, partial sequence
Porites_compressa_KBHIv1___xfSc0000218_10942-12741:.	gi|1253553493|emb|LT631011.1|	99.944	1797	1	0	1	1797	2	1798	0	3314	1800	1798	Porites rus partial 18S rRNA gene, specimen voucher AD058	262591	Porites rus	Porites rus	stony corals	Eukaryota	Porites rus partial 18S rRNA gene, specimen voucher AD058	Porites_compressa_KBHIv1___xfSc0000027_60645-61702:.	gi|227439990|gb|FJ626236.1|	96.408	1058	35	3	1	1057	3299	2244	0	1740	1058	3503	Dendrobathypathes boutillieri isolate J2095-2-5-1 28S ribosomal RNA gene, partial sequence	639598	Dendrobathypathes boutillieri	Dendrobathypathes boutillieri	black corals	Eukaryota	Dendrobathypathes boutillieri isolate J2095-2-5-1 28S ribosomal RNA gene, partial sequence
Porites_compressa_KBHIv1___xfSc0000218_10942-12741:.	gi|1253553495|emb|LT631013.1|	99.833	1797	3	0	1	1797	2	1798	0	3302	1800	1798	Porites sp. GA035 partial 18S rRNA gene, specimen voucher GA035	1918554	Porites sp. GA035	Porites sp. GA035	stony corals	Eukaryota	Porites sp. GA035 partial 18S rRNA gene, specimen voucher GA035	Porites_compressa_KBHIv1___xfSc0000027_60645-61702:.	gi|2257875399|ref|XR_007307985.1|	96.317	1059	36	3	1	1058	3355	2299	0	1736	1058	3604	PREDICTED: Nematostella vectensis large subunit ribosomal RNA (LOC125562278), rRNA	45351	Nematostella vectensis	starlet sea anemone	sea anemones	Eukaryota	PREDICTED: Nematostella vectensis large subunit ribosomal RNA (LOC125562278), rRNA
Porites_compressa_KBHIv1___xfSc0000218_10942-12741:.	gi|1253553502|emb|LT631020.1|	99.666	1797	6	0	1	1797	2	1798	0	3286	1800	1798	Porites fontanesii partial 18S rRNA gene, specimen voucher Y360	1081638	Porites fontanesii	Porites fontanesii	stony corals	Eukaryota	Porites fontanesii partial 18S rRNA gene, specimen voucher Y360	Porites_compressa_KBHIv1___xfSc0000027_60645-61702:.	gi|2257875396|ref|XR_007307982.1|	96.317	1059	36	3	1	1058	3355	2299	0	1736	1058	3604	PREDICTED: Nematostella vectensis large subunit ribosomal RNA (LOC125562275), rRNA	45351	Nematostella vectensis	starlet sea anemone	sea anemones	Eukaryota	PREDICTED: Nematostella vectensis large subunit ribosomal RNA (LOC125562275), rRNA
Porites_compressa_KBHIv1___xfSc0000218_15690-16747:.	gi|636577207|gb|KJ483041.1|	97.531	1053	22	3	1	1050	2300	3351	0	1797	1058	3351	Corynactis viridis 28S large subunit ribosomal RNA gene and external transcribed spacer, partial sequence	51773	Corynactis viridis	Corynactis viridis	coral anemones	Eukaryota	Corynactis viridis 28S large subunit ribosomal RNA gene and external transcribed spacer, partial sequence	Porites_compressa_KBHIv1___xfSc0000027_64633-66432:.	gi|1253558103|emb|LT631224.1|	99.944	1797	1	0	4	1800	1798	2	0	3314	1800	1798	Pectinia sp. MY076 partial 18S rRNA gene, specimen voucher MY076	1918576	Pectinia sp. MY076	Pectinia sp. MY076	stony corals	Eukaryota	Pectinia sp. MY076 partial 18S rRNA gene, specimen voucher MY076
Porites_compressa_KBHIv1___xfSc0000218_15690-16747:.	gi|227439989|gb|FJ626235.1|	96.503	1058	34	3	2	1058	2243	3298	0	1746	1058	3501	Parantipathes cf. hirondelle SCF-2009 isolate KEL617-1 28S ribosomal RNA gene, partial sequence	715289	Parantipathes sp. type B	Parantipathes sp. type B	black corals	Eukaryota	Parantipathes cf. hirondelle SCF-2009 isolate KEL617-1 28S ribosomal RNA gene, partial sequence	Porites_compressa_KBHIv1___xfSc0000027_64633-66432:.	gi|1253553500|emb|LT631018.1|	99.944	1797	1	0	4	1800	1798	2	0	3314	1800	1798	Porites profundus partial 18S rRNA gene, specimen voucher MY293	627024	Porites profundus	Porites profundus	stony corals	Eukaryota	Porites profundus partial 18S rRNA gene, specimen voucher MY293
Porites_compressa_KBHIv1___xfSc0000218_15690-16747:.	gi|636577227|gb|KJ483061.1|	96.75	1046	33	1	6	1050	2280	3325	0	1742	1058	3326	Paracalliactis japonica isolate pcall 28S large subunit ribosomal RNA gene and external transcribed spacer, partial sequence	656063	Calliactis japonica	Calliactis japonica	sea anemones	Eukaryota	Paracalliactis japonica isolate pcall 28S large subunit ribosomal RNA gene and external transcribed spacer, partial sequence	Porites_compressa_KBHIv1___xfSc0000027_64633-66432:.	gi|1253553499|emb|LT631017.1|	99.944	1797	1	0	4	1800	1798	2	0	3314	1800	1798	Porites profundus partial 18S rRNA gene, specimen voucher MY220	627024	Porites profundus	Porites profundus	stony corals	Eukaryota	Porites profundus partial 18S rRNA gene, specimen voucher MY220
Porites_compressa_KBHIv1___xfSc0000218_15690-16747:.	gi|636577226|gb|KJ483060.1|	96.75	1046	33	1	6	1050	2288	3333	0	1742	1058	3334	Chondrophellia orangina isolate corn 28S large subunit ribosomal RNA gene and external transcribed spacer, partial sequence	1499587	Chondrophellia orangina	Chondrophellia orangina	sea anemones	Eukaryota	Chondrophellia orangina isolate corn 28S large subunit ribosomal RNA gene and external transcribed spacer, partial sequence	Porites_compressa_KBHIv1___xfSc0000027_64633-66432:.	gi|1253553498|emb|LT631016.1|	99.944	1797	1	0	4	1800	1798	2	0	3314	1800	1798	Porites sp. MY177 partial 18S rRNA gene, specimen voucher MY177	1918556	Porites sp. MY177	Porites sp. MY177	stony corals	Eukaryota	Porites sp. MY177 partial 18S rRNA gene, specimen voucher MY177
Porites_compressa_KBHIv1___xfSc0000218_15690-16747:.	gi|522819215|gb|KF054362.1|	96.408	1058	35	3	2	1058	1465	2520	0	1740	1058	2685	Bathypathes patula isolate 41-101-B1 28S ribosomal RNA gene and 3' external transcribed spacer, partial sequence	1350341	Bathypathes patula	Bathypathes patula	black corals	Eukaryota	Bathypathes patula isolate 41-101-B1 28S ribosomal RNA gene and 3' external transcribed spacer, partial sequence	Porites_compressa_KBHIv1___xfSc0000027_64633-66432:.	gi|1253553497|emb|LT631015.1|	99.944	1797	1	0	4	1800	1798	2	0	3314	1800	1798	Porites sp. MY153 partial 18S rRNA gene, specimen voucher MY153	1918555	Porites sp. MY153	Porites sp. MY153	stony corals	Eukaryota	Porites sp. MY153 partial 18S rRNA gene, specimen voucher MY153
Porites_compressa_KBHIv1___xfSc0000218_15690-16747:.	gi|227439995|gb|FJ626241.1|	96.408	1058	35	3	2	1058	2243	3298	0	1740	1058	3502	Leiopathes cf. expansa SCF-2009 isolate GR101-1 28S ribosomal RNA gene, partial sequence	639607	Leiopathes cf. expansa SCF-2009	Leiopathes cf. expansa SCF-2009	black corals	Eukaryota	Leiopathes cf. expansa SCF-2009 isolate GR101-1 28S ribosomal RNA gene, partial sequence	Porites_compressa_KBHIv1___xfSc0000027_64633-66432:.	gi|1253553496|emb|LT631014.1|	99.944	1797	1	0	4	1800	1798	2	0	3314	1800	1798	Porites rus partial 18S rRNA gene, specimen voucher KA144	262591	Porites rus	Porites rus	stony corals	Eukaryota	Porites rus partial 18S rRNA gene, specimen voucher KA144
Porites_compressa_KBHIv1___xfSc0000218_15690-16747:.	gi|227439991|gb|FJ626237.1|	96.408	1058	35	3	2	1058	2244	3299	0	1740	1058	3504	Stauropathes cf. punctata SCF-2009 isolate KEL110-1 28S ribosomal RNA gene, partial sequence	1351990	Stauropathes cf. punctata KEL110-1	Stauropathes cf. punctata KEL110-1	black corals	Eukaryota	Stauropathes cf. punctata SCF-2009 isolate KEL110-1 28S ribosomal RNA gene, partial sequence	Porites_compressa_KBHIv1___xfSc0000027_64633-66432:.	gi|1253553494|emb|LT631012.1|	99.944	1797	1	0	4	1800	1798	2	0	3314	1800	1798	Porites sp. GA034 partial 18S rRNA gene, specimen voucher GA034	1918553	Porites sp. GA034	Porites sp. GA034	stony corals	Eukaryota	Porites sp. GA034 partial 18S rRNA gene, specimen voucher GA034
Porites_compressa_KBHIv1___xfSc0000218_15690-16747:.	gi|227439990|gb|FJ626236.1|	96.408	1058	35	3	2	1058	2244	3299	0	1740	1058	3503	Dendrobathypathes boutillieri isolate J2095-2-5-1 28S ribosomal RNA gene, partial sequence	639598	Dendrobathypathes boutillieri	Dendrobathypathes boutillieri	black corals	Eukaryota	Dendrobathypathes boutillieri isolate J2095-2-5-1 28S ribosomal RNA gene, partial sequence	Porites_compressa_KBHIv1___xfSc0000027_64633-66432:.	gi|1253553493|emb|LT631011.1|	99.944	1797	1	0	4	1800	1798	2	0	3314	1800	1798	Porites rus partial 18S rRNA gene, specimen voucher AD058	262591	Porites rus	Porites rus	stony corals	Eukaryota	Porites rus partial 18S rRNA gene, specimen voucher AD058
Porites_compressa_KBHIv1___xfSc0000218_15690-16747:.	gi|2257875399|ref|XR_007307985.1|	96.317	1059	36	3	1	1058	2299	3355	0	1736	1058	3604	PREDICTED: Nematostella vectensis large subunit ribosomal RNA (LOC125562278), rRNA	45351	Nematostella vectensis	starlet sea anemone	sea anemones	Eukaryota	PREDICTED: Nematostella vectensis large subunit ribosomal RNA (LOC125562278), rRNA	Porites_compressa_KBHIv1___xfSc0000027_64633-66432:.	gi|1253553495|emb|LT631013.1|	99.833	1797	3	0	4	1800	1798	2	0	3302	1800	1798	Porites sp. GA035 partial 18S rRNA gene, specimen voucher GA035	1918554	Porites sp. GA035	Porites sp. GA035	stony corals	Eukaryota	Porites sp. GA035 partial 18S rRNA gene, specimen voucher GA035
Porites_compressa_KBHIv1___xfSc0000218_15690-16747:.	gi|2257875396|ref|XR_007307982.1|	96.317	1059	36	3	1	1058	2299	3355	0	1736	1058	3604	PREDICTED: Nematostella vectensis large subunit ribosomal RNA (LOC125562275), rRNA	45351	Nematostella vectensis	starlet sea anemone	sea anemones	Eukaryota	PREDICTED: Nematostella vectensis large subunit ribosomal RNA (LOC125562275), rRNA	Porites_compressa_KBHIv1___xfSc0000027_64633-66432:.	gi|1253553502|emb|LT631020.1|	99.666	1797	6	0	4	1800	1798	2	0	3286	1800	1798	Porites fontanesii partial 18S rRNA gene, specimen voucher Y360	1081638	Porites fontanesii	Porites fontanesii	stony corals	Eukaryota	Porites fontanesii partial 18S rRNA gene, specimen voucher Y360
Porites_compressa_KBHIv1___xfSc0000218_19692-21491:.	gi|1253558103|emb|LT631224.1|	99.944	1797	1	0	1	1797	2	1798	0	3314	1800	1798	Pectinia sp. MY076 partial 18S rRNA gene, specimen voucher MY076	1918576	Pectinia sp. MY076	Pectinia sp. MY076	stony corals	Eukaryota	Pectinia sp. MY076 partial 18S rRNA gene, specimen voucher MY076	Porites_compressa_KBHIv1___xfSc0000027_68973-70030:.	gi|636577207|gb|KJ483041.1|	97.531	1053	22	3	9	1058	3351	2300	0	1797	1058	3351	Corynactis viridis 28S large subunit ribosomal RNA gene and external transcribed spacer, partial sequence	51773	Corynactis viridis	Corynactis viridis	coral anemones	Eukaryota	Corynactis viridis 28S large subunit ribosomal RNA gene and external transcribed spacer, partial sequence
Porites_compressa_KBHIv1___xfSc0000218_19692-21491:.	gi|1253553500|emb|LT631018.1|	99.944	1797	1	0	1	1797	2	1798	0	3314	1800	1798	Porites profundus partial 18S rRNA gene, specimen voucher MY293	627024	Porites profundus	Porites profundus	stony corals	Eukaryota	Porites profundus partial 18S rRNA gene, specimen voucher MY293	Porites_compressa_KBHIv1___xfSc0000027_68973-70030:.	gi|227439989|gb|FJ626235.1|	96.503	1058	34	3	1	1057	3298	2243	0	1746	1058	3501	Parantipathes cf. hirondelle SCF-2009 isolate KEL617-1 28S ribosomal RNA gene, partial sequence	715289	Parantipathes sp. type B	Parantipathes sp. type B	black corals	Eukaryota	Parantipathes cf. hirondelle SCF-2009 isolate KEL617-1 28S ribosomal RNA gene, partial sequence
Porites_compressa_KBHIv1___xfSc0000218_19692-21491:.	gi|1253553499|emb|LT631017.1|	99.944	1797	1	0	1	1797	2	1798	0	3314	1800	1798	Porites profundus partial 18S rRNA gene, specimen voucher MY220	627024	Porites profundus	Porites profundus	stony corals	Eukaryota	Porites profundus partial 18S rRNA gene, specimen voucher MY220	Porites_compressa_KBHIv1___xfSc0000027_68973-70030:.	gi|636577227|gb|KJ483061.1|	96.75	1046	33	1	9	1053	3325	2280	0	1742	1058	3326	Paracalliactis japonica isolate pcall 28S large subunit ribosomal RNA gene and external transcribed spacer, partial sequence	656063	Calliactis japonica	Calliactis japonica	sea anemones	Eukaryota	Paracalliactis japonica isolate pcall 28S large subunit ribosomal RNA gene and external transcribed spacer, partial sequence
Porites_compressa_KBHIv1___xfSc0000218_19692-21491:.	gi|1253553498|emb|LT631016.1|	99.944	1797	1	0	1	1797	2	1798	0	3314	1800	1798	Porites sp. MY177 partial 18S rRNA gene, specimen voucher MY177	1918556	Porites sp. MY177	Porites sp. MY177	stony corals	Eukaryota	Porites sp. MY177 partial 18S rRNA gene, specimen voucher MY177	Porites_compressa_KBHIv1___xfSc0000027_68973-70030:.	gi|636577226|gb|KJ483060.1|	96.75	1046	33	1	9	1053	3333	2288	0	1742	1058	3334	Chondrophellia orangina isolate corn 28S large subunit ribosomal RNA gene and external transcribed spacer, partial sequence	1499587	Chondrophellia orangina	Chondrophellia orangina	sea anemones	Eukaryota	Chondrophellia orangina isolate corn 28S large subunit ribosomal RNA gene and external transcribed spacer, partial sequence
Porites_compressa_KBHIv1___xfSc0000218_19692-21491:.	gi|1253553497|emb|LT631015.1|	99.944	1797	1	0	1	1797	2	1798	0	3314	1800	1798	Porites sp. MY153 partial 18S rRNA gene, specimen voucher MY153	1918555	Porites sp. MY153	Porites sp. MY153	stony corals	Eukaryota	Porites sp. MY153 partial 18S rRNA gene, specimen voucher MY153	Porites_compressa_KBHIv1___xfSc0000027_68973-70030:.	gi|522819215|gb|KF054362.1|	96.408	1058	35	3	1	1057	2520	1465	0	1740	1058	2685	Bathypathes patula isolate 41-101-B1 28S ribosomal RNA gene and 3' external transcribed spacer, partial sequence	1350341	Bathypathes patula	Bathypathes patula	black corals	Eukaryota	Bathypathes patula isolate 41-101-B1 28S ribosomal RNA gene and 3' external transcribed spacer, partial sequence
Porites_compressa_KBHIv1___xfSc0000218_19692-21491:.	gi|1253553496|emb|LT631014.1|	99.944	1797	1	0	1	1797	2	1798	0	3314	1800	1798	Porites rus partial 18S rRNA gene, specimen voucher KA144	262591	Porites rus	Porites rus	stony corals	Eukaryota	Porites rus partial 18S rRNA gene, specimen voucher KA144	Porites_compressa_KBHIv1___xfSc0000027_68973-70030:.	gi|227439995|gb|FJ626241.1|	96.408	1058	35	3	1	1057	3298	2243	0	1740	1058	3502	Leiopathes cf. expansa SCF-2009 isolate GR101-1 28S ribosomal RNA gene, partial sequence	639607	Leiopathes cf. expansa SCF-2009	Leiopathes cf. expansa SCF-2009	black corals	Eukaryota	Leiopathes cf. expansa SCF-2009 isolate GR101-1 28S ribosomal RNA gene, partial sequence
Porites_compressa_KBHIv1___xfSc0000218_19692-21491:.	gi|1253553494|emb|LT631012.1|	99.944	1797	1	0	1	1797	2	1798	0	3314	1800	1798	Porites sp. GA034 partial 18S rRNA gene, specimen voucher GA034	1918553	Porites sp. GA034	Porites sp. GA034	stony corals	Eukaryota	Porites sp. GA034 partial 18S rRNA gene, specimen voucher GA034	Porites_compressa_KBHIv1___xfSc0000027_68973-70030:.	gi|227439991|gb|FJ626237.1|	96.408	1058	35	3	1	1057	3299	2244	0	1740	1058	3504	Stauropathes cf. punctata SCF-2009 isolate KEL110-1 28S ribosomal RNA gene, partial sequence	1351990	Stauropathes cf. punctata KEL110-1	Stauropathes cf. punctata KEL110-1	black corals	Eukaryota	Stauropathes cf. punctata SCF-2009 isolate KEL110-1 28S ribosomal RNA gene, partial sequence
Porites_compressa_KBHIv1___xfSc0000218_19692-21491:.	gi|1253553493|emb|LT631011.1|	99.944	1797	1	0	1	1797	2	1798	0	3314	1800	1798	Porites rus partial 18S rRNA gene, specimen voucher AD058	262591	Porites rus	Porites rus	stony corals	Eukaryota	Porites rus partial 18S rRNA gene, specimen voucher AD058	Porites_compressa_KBHIv1___xfSc0000027_68973-70030:.	gi|227439990|gb|FJ626236.1|	96.408	1058	35	3	1	1057	3299	2244	0	1740	1058	3503	Dendrobathypathes boutillieri isolate J2095-2-5-1 28S ribosomal RNA gene, partial sequence	639598	Dendrobathypathes boutillieri	Dendrobathypathes boutillieri	black corals	Eukaryota	Dendrobathypathes boutillieri isolate J2095-2-5-1 28S ribosomal RNA gene, partial sequence
Porites_compressa_KBHIv1___xfSc0000218_19692-21491:.	gi|1253553495|emb|LT631013.1|	99.833	1797	3	0	1	1797	2	1798	0	3302	1800	1798	Porites sp. GA035 partial 18S rRNA gene, specimen voucher GA035	1918554	Porites sp. GA035	Porites sp. GA035	stony corals	Eukaryota	Porites sp. GA035 partial 18S rRNA gene, specimen voucher GA035	Porites_compressa_KBHIv1___xfSc0000027_68973-70030:.	gi|2257875399|ref|XR_007307985.1|	96.317	1059	36	3	1	1058	3355	2299	0	1736	1058	3604	PREDICTED: Nematostella vectensis large subunit ribosomal RNA (LOC125562278), rRNA	45351	Nematostella vectensis	starlet sea anemone	sea anemones	Eukaryota	PREDICTED: Nematostella vectensis large subunit ribosomal RNA (LOC125562278), rRNA
Porites_compressa_KBHIv1___xfSc0000218_19692-21491:.	gi|1253553502|emb|LT631020.1|	99.666	1797	6	0	1	1797	2	1798	0	3286	1800	1798	Porites fontanesii partial 18S rRNA gene, specimen voucher Y360	1081638	Porites fontanesii	Porites fontanesii	stony corals	Eukaryota	Porites fontanesii partial 18S rRNA gene, specimen voucher Y360	Porites_compressa_KBHIv1___xfSc0000027_68973-70030:.	gi|2257875396|ref|XR_007307982.1|	96.317	1059	36	3	1	1058	3355	2299	0	1736	1058	3604	PREDICTED: Nematostella vectensis large subunit ribosomal RNA (LOC125562275), rRNA	45351	Nematostella vectensis	starlet sea anemone	sea anemones	Eukaryota	PREDICTED: Nematostella vectensis large subunit ribosomal RNA (LOC125562275), rRNA
Porites_compressa_KBHIv1___xfSc0000218_24440-25497:.	gi|636577207|gb|KJ483041.1|	97.531	1053	22	3	1	1050	2300	3351	0	1797	1058	3351	Corynactis viridis 28S large subunit ribosomal RNA gene and external transcribed spacer, partial sequence	51773	Corynactis viridis	Corynactis viridis	coral anemones	Eukaryota	Corynactis viridis 28S large subunit ribosomal RNA gene and external transcribed spacer, partial sequence	Porites_compressa_KBHIv1___xfSc0000218_13-1684:.	gi|1253558103|emb|LT631224.1|	99.461	1671	3	6	1	1669	132	1798	0	3031	1672	1798	Pectinia sp. MY076 partial 18S rRNA gene, specimen voucher MY076	1918576	Pectinia sp. MY076	Pectinia sp. MY076	stony corals	Eukaryota	Pectinia sp. MY076 partial 18S rRNA gene, specimen voucher MY076
Porites_compressa_KBHIv1___xfSc0000218_24440-25497:.	gi|227439989|gb|FJ626235.1|	96.503	1058	34	3	2	1058	2243	3298	0	1746	1058	3501	Parantipathes cf. hirondelle SCF-2009 isolate KEL617-1 28S ribosomal RNA gene, partial sequence	715289	Parantipathes sp. type B	Parantipathes sp. type B	black corals	Eukaryota	Parantipathes cf. hirondelle SCF-2009 isolate KEL617-1 28S ribosomal RNA gene, partial sequence	Porites_compressa_KBHIv1___xfSc0000218_13-1684:.	gi|1253553500|emb|LT631018.1|	99.461	1671	3	6	1	1669	132	1798	0	3031	1672	1798	Porites profundus partial 18S rRNA gene, specimen voucher MY293	627024	Porites profundus	Porites profundus	stony corals	Eukaryota	Porites profundus partial 18S rRNA gene, specimen voucher MY293
Porites_compressa_KBHIv1___xfSc0000218_24440-25497:.	gi|636577227|gb|KJ483061.1|	96.75	1046	33	1	6	1050	2280	3325	0	1742	1058	3326	Paracalliactis japonica isolate pcall 28S large subunit ribosomal RNA gene and external transcribed spacer, partial sequence	656063	Calliactis japonica	Calliactis japonica	sea anemones	Eukaryota	Paracalliactis japonica isolate pcall 28S large subunit ribosomal RNA gene and external transcribed spacer, partial sequence	Porites_compressa_KBHIv1___xfSc0000218_13-1684:.	gi|1253553499|emb|LT631017.1|	99.461	1671	3	6	1	1669	132	1798	0	3031	1672	1798	Porites profundus partial 18S rRNA gene, specimen voucher MY220	627024	Porites profundus	Porites profundus	stony corals	Eukaryota	Porites profundus partial 18S rRNA gene, specimen voucher MY220
Porites_compressa_KBHIv1___xfSc0000218_24440-25497:.	gi|636577226|gb|KJ483060.1|	96.75	1046	33	1	6	1050	2288	3333	0	1742	1058	3334	Chondrophellia orangina isolate corn 28S large subunit ribosomal RNA gene and external transcribed spacer, partial sequence	1499587	Chondrophellia orangina	Chondrophellia orangina	sea anemones	Eukaryota	Chondrophellia orangina isolate corn 28S large subunit ribosomal RNA gene and external transcribed spacer, partial sequence	Porites_compressa_KBHIv1___xfSc0000218_13-1684:.	gi|1253553498|emb|LT631016.1|	99.461	1671	3	6	1	1669	132	1798	0	3031	1672	1798	Porites sp. MY177 partial 18S rRNA gene, specimen voucher MY177	1918556	Porites sp. MY177	Porites sp. MY177	stony corals	Eukaryota	Porites sp. MY177 partial 18S rRNA gene, specimen voucher MY177
Porites_compressa_KBHIv1___xfSc0000218_24440-25497:.	gi|522819215|gb|KF054362.1|	96.408	1058	35	3	2	1058	1465	2520	0	1740	1058	2685	Bathypathes patula isolate 41-101-B1 28S ribosomal RNA gene and 3' external transcribed spacer, partial sequence	1350341	Bathypathes patula	Bathypathes patula	black corals	Eukaryota	Bathypathes patula isolate 41-101-B1 28S ribosomal RNA gene and 3' external transcribed spacer, partial sequence	Porites_compressa_KBHIv1___xfSc0000218_13-1684:.	gi|1253553497|emb|LT631015.1|	99.461	1671	3	6	1	1669	132	1798	0	3031	1672	1798	Porites sp. MY153 partial 18S rRNA gene, specimen voucher MY153	1918555	Porites sp. MY153	Porites sp. MY153	stony corals	Eukaryota	Porites sp. MY153 partial 18S rRNA gene, specimen voucher MY153
Porites_compressa_KBHIv1___xfSc0000218_24440-25497:.	gi|227439995|gb|FJ626241.1|	96.408	1058	35	3	2	1058	2243	3298	0	1740	1058	3502	Leiopathes cf. expansa SCF-2009 isolate GR101-1 28S ribosomal RNA gene, partial sequence	639607	Leiopathes cf. expansa SCF-2009	Leiopathes cf. expansa SCF-2009	black corals	Eukaryota	Leiopathes cf. expansa SCF-2009 isolate GR101-1 28S ribosomal RNA gene, partial sequence	Porites_compressa_KBHIv1___xfSc0000218_13-1684:.	gi|1253553496|emb|LT631014.1|	99.461	1671	3	6	1	1669	132	1798	0	3031	1672	1798	Porites rus partial 18S rRNA gene, specimen voucher KA144	262591	Porites rus	Porites rus	stony corals	Eukaryota	Porites rus partial 18S rRNA gene, specimen voucher KA144
Porites_compressa_KBHIv1___xfSc0000218_24440-25497:.	gi|227439991|gb|FJ626237.1|	96.408	1058	35	3	2	1058	2244	3299	0	1740	1058	3504	Stauropathes cf. punctata SCF-2009 isolate KEL110-1 28S ribosomal RNA gene, partial sequence	1351990	Stauropathes cf. punctata KEL110-1	Stauropathes cf. punctata KEL110-1	black corals	Eukaryota	Stauropathes cf. punctata SCF-2009 isolate KEL110-1 28S ribosomal RNA gene, partial sequence	Porites_compressa_KBHIv1___xfSc0000218_13-1684:.	gi|1253553494|emb|LT631012.1|	99.461	1671	3	6	1	1669	132	1798	0	3031	1672	1798	Porites sp. GA034 partial 18S rRNA gene, specimen voucher GA034	1918553	Porites sp. GA034	Porites sp. GA034	stony corals	Eukaryota	Porites sp. GA034 partial 18S rRNA gene, specimen voucher GA034
Porites_compressa_KBHIv1___xfSc0000218_24440-25497:.	gi|227439990|gb|FJ626236.1|	96.408	1058	35	3	2	1058	2244	3299	0	1740	1058	3503	Dendrobathypathes boutillieri isolate J2095-2-5-1 28S ribosomal RNA gene, partial sequence	639598	Dendrobathypathes boutillieri	Dendrobathypathes boutillieri	black corals	Eukaryota	Dendrobathypathes boutillieri isolate J2095-2-5-1 28S ribosomal RNA gene, partial sequence	Porites_compressa_KBHIv1___xfSc0000218_13-1684:.	gi|1253553493|emb|LT631011.1|	99.461	1671	3	6	1	1669	132	1798	0	3031	1672	1798	Porites rus partial 18S rRNA gene, specimen voucher AD058	262591	Porites rus	Porites rus	stony corals	Eukaryota	Porites rus partial 18S rRNA gene, specimen voucher AD058
Porites_compressa_KBHIv1___xfSc0000218_24440-25497:.	gi|2257875399|ref|XR_007307985.1|	96.317	1059	36	3	1	1058	2299	3355	0	1736	1058	3604	PREDICTED: Nematostella vectensis large subunit ribosomal RNA (LOC125562278), rRNA	45351	Nematostella vectensis	starlet sea anemone	sea anemones	Eukaryota	PREDICTED: Nematostella vectensis large subunit ribosomal RNA (LOC125562278), rRNA	Porites_compressa_KBHIv1___xfSc0000218_13-1684:.	gi|1253553495|emb|LT631013.1|	99.342	1671	5	6	1	1669	132	1798	0	3020	1672	1798	Porites sp. GA035 partial 18S rRNA gene, specimen voucher GA035	1918554	Porites sp. GA035	Porites sp. GA035	stony corals	Eukaryota	Porites sp. GA035 partial 18S rRNA gene, specimen voucher GA035
Porites_compressa_KBHIv1___xfSc0000218_24440-25497:.	gi|2257875396|ref|XR_007307982.1|	96.317	1059	36	3	1	1058	2299	3355	0	1736	1058	3604	PREDICTED: Nematostella vectensis large subunit ribosomal RNA (LOC125562275), rRNA	45351	Nematostella vectensis	starlet sea anemone	sea anemones	Eukaryota	PREDICTED: Nematostella vectensis large subunit ribosomal RNA (LOC125562275), rRNA	Porites_compressa_KBHIv1___xfSc0000218_13-1684:.	gi|1253553502|emb|LT631020.1|	99.162	1671	8	6	1	1669	132	1798	0	3003	1672	1798	Porites fontanesii partial 18S rRNA gene, specimen voucher Y360	1081638	Porites fontanesii	Porites fontanesii	stony corals	Eukaryota	Porites fontanesii partial 18S rRNA gene, specimen voucher Y360
Porites_compressa_KBHIv1___xfSc0000218_28436-30237:.	gi|1253558103|emb|LT631224.1|	99.611	1801	1	4	1	1799	2	1798	0	3282	1802	1798	Pectinia sp. MY076 partial 18S rRNA gene, specimen voucher MY076	1918576	Pectinia sp. MY076	Pectinia sp. MY076	stony corals	Eukaryota	Pectinia sp. MY076 partial 18S rRNA gene, specimen voucher MY076	Porites_compressa_KBHIv1___xfSc0000218_10942-12741:.	gi|1253558103|emb|LT631224.1|	99.944	1797	1	0	1	1797	2	1798	0	3314	1800	1798	Pectinia sp. MY076 partial 18S rRNA gene, specimen voucher MY076	1918576	Pectinia sp. MY076	Pectinia sp. MY076	stony corals	Eukaryota	Pectinia sp. MY076 partial 18S rRNA gene, specimen voucher MY076
Porites_compressa_KBHIv1___xfSc0000218_28436-30237:.	gi|1253553500|emb|LT631018.1|	99.611	1801	1	4	1	1799	2	1798	0	3282	1802	1798	Porites profundus partial 18S rRNA gene, specimen voucher MY293	627024	Porites profundus	Porites profundus	stony corals	Eukaryota	Porites profundus partial 18S rRNA gene, specimen voucher MY293	Porites_compressa_KBHIv1___xfSc0000218_10942-12741:.	gi|1253553500|emb|LT631018.1|	99.944	1797	1	0	1	1797	2	1798	0	3314	1800	1798	Porites profundus partial 18S rRNA gene, specimen voucher MY293	627024	Porites profundus	Porites profundus	stony corals	Eukaryota	Porites profundus partial 18S rRNA gene, specimen voucher MY293
Porites_compressa_KBHIv1___xfSc0000218_28436-30237:.	gi|1253553499|emb|LT631017.1|	99.611	1801	1	4	1	1799	2	1798	0	3282	1802	1798	Porites profundus partial 18S rRNA gene, specimen voucher MY220	627024	Porites profundus	Porites profundus	stony corals	Eukaryota	Porites profundus partial 18S rRNA gene, specimen voucher MY220	Porites_compressa_KBHIv1___xfSc0000218_10942-12741:.	gi|1253553499|emb|LT631017.1|	99.944	1797	1	0	1	1797	2	1798	0	3314	1800	1798	Porites profundus partial 18S rRNA gene, specimen voucher MY220	627024	Porites profundus	Porites profundus	stony corals	Eukaryota	Porites profundus partial 18S rRNA gene, specimen voucher MY220
Porites_compressa_KBHIv1___xfSc0000218_28436-30237:.	gi|1253553498|emb|LT631016.1|	99.611	1801	1	4	1	1799	2	1798	0	3282	1802	1798	Porites sp. MY177 partial 18S rRNA gene, specimen voucher MY177	1918556	Porites sp. MY177	Porites sp. MY177	stony corals	Eukaryota	Porites sp. MY177 partial 18S rRNA gene, specimen voucher MY177	Porites_compressa_KBHIv1___xfSc0000218_10942-12741:.	gi|1253553498|emb|LT631016.1|	99.944	1797	1	0	1	1797	2	1798	0	3314	1800	1798	Porites sp. MY177 partial 18S rRNA gene, specimen voucher MY177	1918556	Porites sp. MY177	Porites sp. MY177	stony corals	Eukaryota	Porites sp. MY177 partial 18S rRNA gene, specimen voucher MY177
Porites_compressa_KBHIv1___xfSc0000218_28436-30237:.	gi|1253553497|emb|LT631015.1|	99.611	1801	1	4	1	1799	2	1798	0	3282	1802	1798	Porites sp. MY153 partial 18S rRNA gene, specimen voucher MY153	1918555	Porites sp. MY153	Porites sp. MY153	stony corals	Eukaryota	Porites sp. MY153 partial 18S rRNA gene, specimen voucher MY153	Porites_compressa_KBHIv1___xfSc0000218_10942-12741:.	gi|1253553497|emb|LT631015.1|	99.944	1797	1	0	1	1797	2	1798	0	3314	1800	1798	Porites sp. MY153 partial 18S rRNA gene, specimen voucher MY153	1918555	Porites sp. MY153	Porites sp. MY153	stony corals	Eukaryota	Porites sp. MY153 partial 18S rRNA gene, specimen voucher MY153
Porites_compressa_KBHIv1___xfSc0000218_28436-30237:.	gi|1253553496|emb|LT631014.1|	99.611	1801	1	4	1	1799	2	1798	0	3282	1802	1798	Porites rus partial 18S rRNA gene, specimen voucher KA144	262591	Porites rus	Porites rus	stony corals	Eukaryota	Porites rus partial 18S rRNA gene, specimen voucher KA144	Porites_compressa_KBHIv1___xfSc0000218_10942-12741:.	gi|1253553496|emb|LT631014.1|	99.944	1797	1	0	1	1797	2	1798	0	3314	1800	1798	Porites rus partial 18S rRNA gene, specimen voucher KA144	262591	Porites rus	Porites rus	stony corals	Eukaryota	Porites rus partial 18S rRNA gene, specimen voucher KA144
Porites_compressa_KBHIv1___xfSc0000218_28436-30237:.	gi|1253553494|emb|LT631012.1|	99.611	1801	1	4	1	1799	2	1798	0	3282	1802	1798	Porites sp. GA034 partial 18S rRNA gene, specimen voucher GA034	1918553	Porites sp. GA034	Porites sp. GA034	stony corals	Eukaryota	Porites sp. GA034 partial 18S rRNA gene, specimen voucher GA034	Porites_compressa_KBHIv1___xfSc0000218_10942-12741:.	gi|1253553494|emb|LT631012.1|	99.944	1797	1	0	1	1797	2	1798	0	3314	1800	1798	Porites sp. GA034 partial 18S rRNA gene, specimen voucher GA034	1918553	Porites sp. GA034	Porites sp. GA034	stony corals	Eukaryota	Porites sp. GA034 partial 18S rRNA gene, specimen voucher GA034
Porites_compressa_KBHIv1___xfSc0000218_28436-30237:.	gi|1253553493|emb|LT631011.1|	99.611	1801	1	4	1	1799	2	1798	0	3282	1802	1798	Porites rus partial 18S rRNA gene, specimen voucher AD058	262591	Porites rus	Porites rus	stony corals	Eukaryota	Porites rus partial 18S rRNA gene, specimen voucher AD058	Porites_compressa_KBHIv1___xfSc0000218_10942-12741:.	gi|1253553493|emb|LT631011.1|	99.944	1797	1	0	1	1797	2	1798	0	3314	1800	1798	Porites rus partial 18S rRNA gene, specimen voucher AD058	262591	Porites rus	Porites rus	stony corals	Eukaryota	Porites rus partial 18S rRNA gene, specimen voucher AD058
Porites_compressa_KBHIv1___xfSc0000218_28436-30237:.	gi|1253553495|emb|LT631013.1|	99.5	1801	3	4	1	1799	2	1798	0	3271	1802	1798	Porites sp. GA035 partial 18S rRNA gene, specimen voucher GA035	1918554	Porites sp. GA035	Porites sp. GA035	stony corals	Eukaryota	Porites sp. GA035 partial 18S rRNA gene, specimen voucher GA035	Porites_compressa_KBHIv1___xfSc0000218_10942-12741:.	gi|1253553495|emb|LT631013.1|	99.833	1797	3	0	1	1797	2	1798	0	3302	1800	1798	Porites sp. GA035 partial 18S rRNA gene, specimen voucher GA035	1918554	Porites sp. GA035	Porites sp. GA035	stony corals	Eukaryota	Porites sp. GA035 partial 18S rRNA gene, specimen voucher GA035
Porites_compressa_KBHIv1___xfSc0000218_28436-30237:.	gi|1253553502|emb|LT631020.1|	99.334	1801	6	4	1	1799	2	1798	0	3254	1802	1798	Porites fontanesii partial 18S rRNA gene, specimen voucher Y360	1081638	Porites fontanesii	Porites fontanesii	stony corals	Eukaryota	Porites fontanesii partial 18S rRNA gene, specimen voucher Y360	Porites_compressa_KBHIv1___xfSc0000218_10942-12741:.	gi|1253553502|emb|LT631020.1|	99.666	1797	6	0	1	1797	2	1798	0	3286	1800	1798	Porites fontanesii partial 18S rRNA gene, specimen voucher Y360	1081638	Porites fontanesii	Porites fontanesii	stony corals	Eukaryota	Porites fontanesii partial 18S rRNA gene, specimen voucher Y360
																					Porites_compressa_KBHIv1___xfSc0000218_15690-16747:.	gi|636577207|gb|KJ483041.1|	97.531	1053	22	3	1	1050	2300	3351	0	1797	1058	3351	Corynactis viridis 28S large subunit ribosomal RNA gene and external transcribed spacer, partial sequence	51773	Corynactis viridis	Corynactis viridis	coral anemones	Eukaryota	Corynactis viridis 28S large subunit ribosomal RNA gene and external transcribed spacer, partial sequence
																					Porites_compressa_KBHIv1___xfSc0000218_15690-16747:.	gi|227439989|gb|FJ626235.1|	96.503	1058	34	3	2	1058	2243	3298	0	1746	1058	3501	Parantipathes cf. hirondelle SCF-2009 isolate KEL617-1 28S ribosomal RNA gene, partial sequence	715289	Parantipathes sp. type B	Parantipathes sp. type B	black corals	Eukaryota	Parantipathes cf. hirondelle SCF-2009 isolate KEL617-1 28S ribosomal RNA gene, partial sequence
																					Porites_compressa_KBHIv1___xfSc0000218_15690-16747:.	gi|636577227|gb|KJ483061.1|	96.75	1046	33	1	6	1050	2280	3325	0	1742	1058	3326	Paracalliactis japonica isolate pcall 28S large subunit ribosomal RNA gene and external transcribed spacer, partial sequence	656063	Calliactis japonica	Calliactis japonica	sea anemones	Eukaryota	Paracalliactis japonica isolate pcall 28S large subunit ribosomal RNA gene and external transcribed spacer, partial sequence
																					Porites_compressa_KBHIv1___xfSc0000218_15690-16747:.	gi|636577226|gb|KJ483060.1|	96.75	1046	33	1	6	1050	2288	3333	0	1742	1058	3334	Chondrophellia orangina isolate corn 28S large subunit ribosomal RNA gene and external transcribed spacer, partial sequence	1499587	Chondrophellia orangina	Chondrophellia orangina	sea anemones	Eukaryota	Chondrophellia orangina isolate corn 28S large subunit ribosomal RNA gene and external transcribed spacer, partial sequence
																					Porites_compressa_KBHIv1___xfSc0000218_15690-16747:.	gi|522819215|gb|KF054362.1|	96.408	1058	35	3	2	1058	1465	2520	0	1740	1058	2685	Bathypathes patula isolate 41-101-B1 28S ribosomal RNA gene and 3' external transcribed spacer, partial sequence	1350341	Bathypathes patula	Bathypathes patula	black corals	Eukaryota	Bathypathes patula isolate 41-101-B1 28S ribosomal RNA gene and 3' external transcribed spacer, partial sequence
																					Porites_compressa_KBHIv1___xfSc0000218_15690-16747:.	gi|227439995|gb|FJ626241.1|	96.408	1058	35	3	2	1058	2243	3298	0	1740	1058	3502	Leiopathes cf. expansa SCF-2009 isolate GR101-1 28S ribosomal RNA gene, partial sequence	639607	Leiopathes cf. expansa SCF-2009	Leiopathes cf. expansa SCF-2009	black corals	Eukaryota	Leiopathes cf. expansa SCF-2009 isolate GR101-1 28S ribosomal RNA gene, partial sequence
																					Porites_compressa_KBHIv1___xfSc0000218_15690-16747:.	gi|227439991|gb|FJ626237.1|	96.408	1058	35	3	2	1058	2244	3299	0	1740	1058	3504	Stauropathes cf. punctata SCF-2009 isolate KEL110-1 28S ribosomal RNA gene, partial sequence	1351990	Stauropathes cf. punctata KEL110-1	Stauropathes cf. punctata KEL110-1	black corals	Eukaryota	Stauropathes cf. punctata SCF-2009 isolate KEL110-1 28S ribosomal RNA gene, partial sequence
																					Porites_compressa_KBHIv1___xfSc0000218_15690-16747:.	gi|227439990|gb|FJ626236.1|	96.408	1058	35	3	2	1058	2244	3299	0	1740	1058	3503	Dendrobathypathes boutillieri isolate J2095-2-5-1 28S ribosomal RNA gene, partial sequence	639598	Dendrobathypathes boutillieri	Dendrobathypathes boutillieri	black corals	Eukaryota	Dendrobathypathes boutillieri isolate J2095-2-5-1 28S ribosomal RNA gene, partial sequence
																					Porites_compressa_KBHIv1___xfSc0000218_15690-16747:.	gi|2257875399|ref|XR_007307985.1|	96.317	1059	36	3	1	1058	2299	3355	0	1736	1058	3604	PREDICTED: Nematostella vectensis large subunit ribosomal RNA (LOC125562278), rRNA	45351	Nematostella vectensis	starlet sea anemone	sea anemones	Eukaryota	PREDICTED: Nematostella vectensis large subunit ribosomal RNA (LOC125562278), rRNA
																					Porites_compressa_KBHIv1___xfSc0000218_15690-16747:.	gi|2257875396|ref|XR_007307982.1|	96.317	1059	36	3	1	1058	2299	3355	0	1736	1058	3604	PREDICTED: Nematostella vectensis large subunit ribosomal RNA (LOC125562275), rRNA	45351	Nematostella vectensis	starlet sea anemone	sea anemones	Eukaryota	PREDICTED: Nematostella vectensis large subunit ribosomal RNA (LOC125562275), rRNA
																					Porites_compressa_KBHIv1___xfSc0000218_19692-21491:.	gi|1253558103|emb|LT631224.1|	99.944	1797	1	0	1	1797	2	1798	0	3314	1800	1798	Pectinia sp. MY076 partial 18S rRNA gene, specimen voucher MY076	1918576	Pectinia sp. MY076	Pectinia sp. MY076	stony corals	Eukaryota	Pectinia sp. MY076 partial 18S rRNA gene, specimen voucher MY076
																					Porites_compressa_KBHIv1___xfSc0000218_19692-21491:.	gi|1253553500|emb|LT631018.1|	99.944	1797	1	0	1	1797	2	1798	0	3314	1800	1798	Porites profundus partial 18S rRNA gene, specimen voucher MY293	627024	Porites profundus	Porites profundus	stony corals	Eukaryota	Porites profundus partial 18S rRNA gene, specimen voucher MY293
																					Porites_compressa_KBHIv1___xfSc0000218_19692-21491:.	gi|1253553499|emb|LT631017.1|	99.944	1797	1	0	1	1797	2	1798	0	3314	1800	1798	Porites profundus partial 18S rRNA gene, specimen voucher MY220	627024	Porites profundus	Porites profundus	stony corals	Eukaryota	Porites profundus partial 18S rRNA gene, specimen voucher MY220
																					Porites_compressa_KBHIv1___xfSc0000218_19692-21491:.	gi|1253553498|emb|LT631016.1|	99.944	1797	1	0	1	1797	2	1798	0	3314	1800	1798	Porites sp. MY177 partial 18S rRNA gene, specimen voucher MY177	1918556	Porites sp. MY177	Porites sp. MY177	stony corals	Eukaryota	Porites sp. MY177 partial 18S rRNA gene, specimen voucher MY177
																					Porites_compressa_KBHIv1___xfSc0000218_19692-21491:.	gi|1253553497|emb|LT631015.1|	99.944	1797	1	0	1	1797	2	1798	0	3314	1800	1798	Porites sp. MY153 partial 18S rRNA gene, specimen voucher MY153	1918555	Porites sp. MY153	Porites sp. MY153	stony corals	Eukaryota	Porites sp. MY153 partial 18S rRNA gene, specimen voucher MY153
																					Porites_compressa_KBHIv1___xfSc0000218_19692-21491:.	gi|1253553496|emb|LT631014.1|	99.944	1797	1	0	1	1797	2	1798	0	3314	1800	1798	Porites rus partial 18S rRNA gene, specimen voucher KA144	262591	Porites rus	Porites rus	stony corals	Eukaryota	Porites rus partial 18S rRNA gene, specimen voucher KA144
																					Porites_compressa_KBHIv1___xfSc0000218_19692-21491:.	gi|1253553494|emb|LT631012.1|	99.944	1797	1	0	1	1797	2	1798	0	3314	1800	1798	Porites sp. GA034 partial 18S rRNA gene, specimen voucher GA034	1918553	Porites sp. GA034	Porites sp. GA034	stony corals	Eukaryota	Porites sp. GA034 partial 18S rRNA gene, specimen voucher GA034
																					Porites_compressa_KBHIv1___xfSc0000218_19692-21491:.	gi|1253553493|emb|LT631011.1|	99.944	1797	1	0	1	1797	2	1798	0	3314	1800	1798	Porites rus partial 18S rRNA gene, specimen voucher AD058	262591	Porites rus	Porites rus	stony corals	Eukaryota	Porites rus partial 18S rRNA gene, specimen voucher AD058
																					Porites_compressa_KBHIv1___xfSc0000218_19692-21491:.	gi|1253553495|emb|LT631013.1|	99.833	1797	3	0	1	1797	2	1798	0	3302	1800	1798	Porites sp. GA035 partial 18S rRNA gene, specimen voucher GA035	1918554	Porites sp. GA035	Porites sp. GA035	stony corals	Eukaryota	Porites sp. GA035 partial 18S rRNA gene, specimen voucher GA035
																					Porites_compressa_KBHIv1___xfSc0000218_19692-21491:.	gi|1253553502|emb|LT631020.1|	99.666	1797	6	0	1	1797	2	1798	0	3286	1800	1798	Porites fontanesii partial 18S rRNA gene, specimen voucher Y360	1081638	Porites fontanesii	Porites fontanesii	stony corals	Eukaryota	Porites fontanesii partial 18S rRNA gene, specimen voucher Y360
																					Porites_compressa_KBHIv1___xfSc0000218_24440-25497:.	gi|636577207|gb|KJ483041.1|	97.531	1053	22	3	1	1050	2300	3351	0	1797	1058	3351	Corynactis viridis 28S large subunit ribosomal RNA gene and external transcribed spacer, partial sequence	51773	Corynactis viridis	Corynactis viridis	coral anemones	Eukaryota	Corynactis viridis 28S large subunit ribosomal RNA gene and external transcribed spacer, partial sequence
																					Porites_compressa_KBHIv1___xfSc0000218_24440-25497:.	gi|227439989|gb|FJ626235.1|	96.503	1058	34	3	2	1058	2243	3298	0	1746	1058	3501	Parantipathes cf. hirondelle SCF-2009 isolate KEL617-1 28S ribosomal RNA gene, partial sequence	715289	Parantipathes sp. type B	Parantipathes sp. type B	black corals	Eukaryota	Parantipathes cf. hirondelle SCF-2009 isolate KEL617-1 28S ribosomal RNA gene, partial sequence
																					Porites_compressa_KBHIv1___xfSc0000218_24440-25497:.	gi|636577227|gb|KJ483061.1|	96.75	1046	33	1	6	1050	2280	3325	0	1742	1058	3326	Paracalliactis japonica isolate pcall 28S large subunit ribosomal RNA gene and external transcribed spacer, partial sequence	656063	Calliactis japonica	Calliactis japonica	sea anemones	Eukaryota	Paracalliactis japonica isolate pcall 28S large subunit ribosomal RNA gene and external transcribed spacer, partial sequence
																					Porites_compressa_KBHIv1___xfSc0000218_24440-25497:.	gi|636577226|gb|KJ483060.1|	96.75	1046	33	1	6	1050	2288	3333	0	1742	1058	3334	Chondrophellia orangina isolate corn 28S large subunit ribosomal RNA gene and external transcribed spacer, partial sequence	1499587	Chondrophellia orangina	Chondrophellia orangina	sea anemones	Eukaryota	Chondrophellia orangina isolate corn 28S large subunit ribosomal RNA gene and external transcribed spacer, partial sequence
																					Porites_compressa_KBHIv1___xfSc0000218_24440-25497:.	gi|522819215|gb|KF054362.1|	96.408	1058	35	3	2	1058	1465	2520	0	1740	1058	2685	Bathypathes patula isolate 41-101-B1 28S ribosomal RNA gene and 3' external transcribed spacer, partial sequence	1350341	Bathypathes patula	Bathypathes patula	black corals	Eukaryota	Bathypathes patula isolate 41-101-B1 28S ribosomal RNA gene and 3' external transcribed spacer, partial sequence
																					Porites_compressa_KBHIv1___xfSc0000218_24440-25497:.	gi|227439995|gb|FJ626241.1|	96.408	1058	35	3	2	1058	2243	3298	0	1740	1058	3502	Leiopathes cf. expansa SCF-2009 isolate GR101-1 28S ribosomal RNA gene, partial sequence	639607	Leiopathes cf. expansa SCF-2009	Leiopathes cf. expansa SCF-2009	black corals	Eukaryota	Leiopathes cf. expansa SCF-2009 isolate GR101-1 28S ribosomal RNA gene, partial sequence
																					Porites_compressa_KBHIv1___xfSc0000218_24440-25497:.	gi|227439991|gb|FJ626237.1|	96.408	1058	35	3	2	1058	2244	3299	0	1740	1058	3504	Stauropathes cf. punctata SCF-2009 isolate KEL110-1 28S ribosomal RNA gene, partial sequence	1351990	Stauropathes cf. punctata KEL110-1	Stauropathes cf. punctata KEL110-1	black corals	Eukaryota	Stauropathes cf. punctata SCF-2009 isolate KEL110-1 28S ribosomal RNA gene, partial sequence
																					Porites_compressa_KBHIv1___xfSc0000218_24440-25497:.	gi|227439990|gb|FJ626236.1|	96.408	1058	35	3	2	1058	2244	3299	0	1740	1058	3503	Dendrobathypathes boutillieri isolate J2095-2-5-1 28S ribosomal RNA gene, partial sequence	639598	Dendrobathypathes boutillieri	Dendrobathypathes boutillieri	black corals	Eukaryota	Dendrobathypathes boutillieri isolate J2095-2-5-1 28S ribosomal RNA gene, partial sequence
																					Porites_compressa_KBHIv1___xfSc0000218_24440-25497:.	gi|2257875399|ref|XR_007307985.1|	96.317	1059	36	3	1	1058	2299	3355	0	1736	1058	3604	PREDICTED: Nematostella vectensis large subunit ribosomal RNA (LOC125562278), rRNA	45351	Nematostella vectensis	starlet sea anemone	sea anemones	Eukaryota	PREDICTED: Nematostella vectensis large subunit ribosomal RNA (LOC125562278), rRNA
																					Porites_compressa_KBHIv1___xfSc0000218_24440-25497:.	gi|2257875396|ref|XR_007307982.1|	96.317	1059	36	3	1	1058	2299	3355	0	1736	1058	3604	PREDICTED: Nematostella vectensis large subunit ribosomal RNA (LOC125562275), rRNA	45351	Nematostella vectensis	starlet sea anemone	sea anemones	Eukaryota	PREDICTED: Nematostella vectensis large subunit ribosomal RNA (LOC125562275), rRNA
																					Porites_compressa_KBHIv1___xfSc0000218_28436-30237:.	gi|1253558103|emb|LT631224.1|	99.611	1801	1	4	1	1799	2	1798	0	3282	1802	1798	Pectinia sp. MY076 partial 18S rRNA gene, specimen voucher MY076	1918576	Pectinia sp. MY076	Pectinia sp. MY076	stony corals	Eukaryota	Pectinia sp. MY076 partial 18S rRNA gene, specimen voucher MY076
																					Porites_compressa_KBHIv1___xfSc0000218_28436-30237:.	gi|1253553500|emb|LT631018.1|	99.611	1801	1	4	1	1799	2	1798	0	3282	1802	1798	Porites profundus partial 18S rRNA gene, specimen voucher MY293	627024	Porites profundus	Porites profundus	stony corals	Eukaryota	Porites profundus partial 18S rRNA gene, specimen voucher MY293
																					Porites_compressa_KBHIv1___xfSc0000218_28436-30237:.	gi|1253553499|emb|LT631017.1|	99.611	1801	1	4	1	1799	2	1798	0	3282	1802	1798	Porites profundus partial 18S rRNA gene, specimen voucher MY220	627024	Porites profundus	Porites profundus	stony corals	Eukaryota	Porites profundus partial 18S rRNA gene, specimen voucher MY220
																					Porites_compressa_KBHIv1___xfSc0000218_28436-30237:.	gi|1253553498|emb|LT631016.1|	99.611	1801	1	4	1	1799	2	1798	0	3282	1802	1798	Porites sp. MY177 partial 18S rRNA gene, specimen voucher MY177	1918556	Porites sp. MY177	Porites sp. MY177	stony corals	Eukaryota	Porites sp. MY177 partial 18S rRNA gene, specimen voucher MY177
																					Porites_compressa_KBHIv1___xfSc0000218_28436-30237:.	gi|1253553497|emb|LT631015.1|	99.611	1801	1	4	1	1799	2	1798	0	3282	1802	1798	Porites sp. MY153 partial 18S rRNA gene, specimen voucher MY153	1918555	Porites sp. MY153	Porites sp. MY153	stony corals	Eukaryota	Porites sp. MY153 partial 18S rRNA gene, specimen voucher MY153
																					Porites_compressa_KBHIv1___xfSc0000218_28436-30237:.	gi|1253553496|emb|LT631014.1|	99.611	1801	1	4	1	1799	2	1798	0	3282	1802	1798	Porites rus partial 18S rRNA gene, specimen voucher KA144	262591	Porites rus	Porites rus	stony corals	Eukaryota	Porites rus partial 18S rRNA gene, specimen voucher KA144
																					Porites_compressa_KBHIv1___xfSc0000218_28436-30237:.	gi|1253553494|emb|LT631012.1|	99.611	1801	1	4	1	1799	2	1798	0	3282	1802	1798	Porites sp. GA034 partial 18S rRNA gene, specimen voucher GA034	1918553	Porites sp. GA034	Porites sp. GA034	stony corals	Eukaryota	Porites sp. GA034 partial 18S rRNA gene, specimen voucher GA034
																					Porites_compressa_KBHIv1___xfSc0000218_28436-30237:.	gi|1253553493|emb|LT631011.1|	99.611	1801	1	4	1	1799	2	1798	0	3282	1802	1798	Porites rus partial 18S rRNA gene, specimen voucher AD058	262591	Porites rus	Porites rus	stony corals	Eukaryota	Porites rus partial 18S rRNA gene, specimen voucher AD058
																					Porites_compressa_KBHIv1___xfSc0000218_28436-30237:.	gi|1253553495|emb|LT631013.1|	99.5	1801	3	4	1	1799	2	1798	0	3271	1802	1798	Porites sp. GA035 partial 18S rRNA gene, specimen voucher GA035	1918554	Porites sp. GA035	Porites sp. GA035	stony corals	Eukaryota	Porites sp. GA035 partial 18S rRNA gene, specimen voucher GA035
																					Porites_compressa_KBHIv1___xfSc0000218_28436-30237:.	gi|1253553502|emb|LT631020.1|	99.334	1801	6	4	1	1799	2	1798	0	3254	1802	1798	Porites fontanesii partial 18S rRNA gene, specimen voucher Y360	1081638	Porites fontanesii	Porites fontanesii	stony corals	Eukaryota	Porites fontanesii partial 18S rRNA gene, specimen voucher Y360
																					Porites_compressa_KBHIv1___Sc0000203_3210-5009:.	gi|1253558103|emb|LT631224.1|	99.944	1797	1	0	1	1797	2	1798	0	3314	1800	1798	Pectinia sp. MY076 partial 18S rRNA gene, specimen voucher MY076	1918576	Pectinia sp. MY076	Pectinia sp. MY076	stony corals	Eukaryota	Pectinia sp. MY076 partial 18S rRNA gene, specimen voucher MY076
																					Porites_compressa_KBHIv1___Sc0000203_3210-5009:.	gi|1253553500|emb|LT631018.1|	99.944	1797	1	0	1	1797	2	1798	0	3314	1800	1798	Porites profundus partial 18S rRNA gene, specimen voucher MY293	627024	Porites profundus	Porites profundus	stony corals	Eukaryota	Porites profundus partial 18S rRNA gene, specimen voucher MY293
																					Porites_compressa_KBHIv1___Sc0000203_3210-5009:.	gi|1253553499|emb|LT631017.1|	99.944	1797	1	0	1	1797	2	1798	0	3314	1800	1798	Porites profundus partial 18S rRNA gene, specimen voucher MY220	627024	Porites profundus	Porites profundus	stony corals	Eukaryota	Porites profundus partial 18S rRNA gene, specimen voucher MY220
																					Porites_compressa_KBHIv1___Sc0000203_3210-5009:.	gi|1253553498|emb|LT631016.1|	99.944	1797	1	0	1	1797	2	1798	0	3314	1800	1798	Porites sp. MY177 partial 18S rRNA gene, specimen voucher MY177	1918556	Porites sp. MY177	Porites sp. MY177	stony corals	Eukaryota	Porites sp. MY177 partial 18S rRNA gene, specimen voucher MY177
																					Porites_compressa_KBHIv1___Sc0000203_3210-5009:.	gi|1253553497|emb|LT631015.1|	99.944	1797	1	0	1	1797	2	1798	0	3314	1800	1798	Porites sp. MY153 partial 18S rRNA gene, specimen voucher MY153	1918555	Porites sp. MY153	Porites sp. MY153	stony corals	Eukaryota	Porites sp. MY153 partial 18S rRNA gene, specimen voucher MY153
																					Porites_compressa_KBHIv1___Sc0000203_3210-5009:.	gi|1253553496|emb|LT631014.1|	99.944	1797	1	0	1	1797	2	1798	0	3314	1800	1798	Porites rus partial 18S rRNA gene, specimen voucher KA144	262591	Porites rus	Porites rus	stony corals	Eukaryota	Porites rus partial 18S rRNA gene, specimen voucher KA144
																					Porites_compressa_KBHIv1___Sc0000203_3210-5009:.	gi|1253553494|emb|LT631012.1|	99.944	1797	1	0	1	1797	2	1798	0	3314	1800	1798	Porites sp. GA034 partial 18S rRNA gene, specimen voucher GA034	1918553	Porites sp. GA034	Porites sp. GA034	stony corals	Eukaryota	Porites sp. GA034 partial 18S rRNA gene, specimen voucher GA034
																					Porites_compressa_KBHIv1___Sc0000203_3210-5009:.	gi|1253553493|emb|LT631011.1|	99.944	1797	1	0	1	1797	2	1798	0	3314	1800	1798	Porites rus partial 18S rRNA gene, specimen voucher AD058	262591	Porites rus	Porites rus	stony corals	Eukaryota	Porites rus partial 18S rRNA gene, specimen voucher AD058
																					Porites_compressa_KBHIv1___Sc0000203_3210-5009:.	gi|1253553495|emb|LT631013.1|	99.833	1797	3	0	1	1797	2	1798	0	3302	1800	1798	Porites sp. GA035 partial 18S rRNA gene, specimen voucher GA035	1918554	Porites sp. GA035	Porites sp. GA035	stony corals	Eukaryota	Porites sp. GA035 partial 18S rRNA gene, specimen voucher GA035
																					Porites_compressa_KBHIv1___Sc0000203_3210-5009:.	gi|1253553502|emb|LT631020.1|	99.666	1797	6	0	1	1797	2	1798	0	3286	1800	1798	Porites fontanesii partial 18S rRNA gene, specimen voucher Y360	1081638	Porites fontanesii	Porites fontanesii	stony corals	Eukaryota	Porites fontanesii partial 18S rRNA gene, specimen voucher Y360
																					Porites_compressa_KBHIv1___Sc0000203_7958-9015:.	gi|636577207|gb|KJ483041.1|	97.531	1053	22	3	1	1050	2300	3351	0	1797	1058	3351	Corynactis viridis 28S large subunit ribosomal RNA gene and external transcribed spacer, partial sequence	51773	Corynactis viridis	Corynactis viridis	coral anemones	Eukaryota	Corynactis viridis 28S large subunit ribosomal RNA gene and external transcribed spacer, partial sequence
																					Porites_compressa_KBHIv1___Sc0000203_7958-9015:.	gi|227439989|gb|FJ626235.1|	96.503	1058	34	3	2	1058	2243	3298	0	1746	1058	3501	Parantipathes cf. hirondelle SCF-2009 isolate KEL617-1 28S ribosomal RNA gene, partial sequence	715289	Parantipathes sp. type B	Parantipathes sp. type B	black corals	Eukaryota	Parantipathes cf. hirondelle SCF-2009 isolate KEL617-1 28S ribosomal RNA gene, partial sequence
																					Porites_compressa_KBHIv1___Sc0000203_7958-9015:.	gi|636577227|gb|KJ483061.1|	96.75	1046	33	1	6	1050	2280	3325	0	1742	1058	3326	Paracalliactis japonica isolate pcall 28S large subunit ribosomal RNA gene and external transcribed spacer, partial sequence	656063	Calliactis japonica	Calliactis japonica	sea anemones	Eukaryota	Paracalliactis japonica isolate pcall 28S large subunit ribosomal RNA gene and external transcribed spacer, partial sequence
																					Porites_compressa_KBHIv1___Sc0000203_7958-9015:.	gi|636577226|gb|KJ483060.1|	96.75	1046	33	1	6	1050	2288	3333	0	1742	1058	3334	Chondrophellia orangina isolate corn 28S large subunit ribosomal RNA gene and external transcribed spacer, partial sequence	1499587	Chondrophellia orangina	Chondrophellia orangina	sea anemones	Eukaryota	Chondrophellia orangina isolate corn 28S large subunit ribosomal RNA gene and external transcribed spacer, partial sequence
																					Porites_compressa_KBHIv1___Sc0000203_7958-9015:.	gi|522819215|gb|KF054362.1|	96.408	1058	35	3	2	1058	1465	2520	0	1740	1058	2685	Bathypathes patula isolate 41-101-B1 28S ribosomal RNA gene and 3' external transcribed spacer, partial sequence	1350341	Bathypathes patula	Bathypathes patula	black corals	Eukaryota	Bathypathes patula isolate 41-101-B1 28S ribosomal RNA gene and 3' external transcribed spacer, partial sequence
																					Porites_compressa_KBHIv1___Sc0000203_7958-9015:.	gi|227439995|gb|FJ626241.1|	96.408	1058	35	3	2	1058	2243	3298	0	1740	1058	3502	Leiopathes cf. expansa SCF-2009 isolate GR101-1 28S ribosomal RNA gene, partial sequence	639607	Leiopathes cf. expansa SCF-2009	Leiopathes cf. expansa SCF-2009	black corals	Eukaryota	Leiopathes cf. expansa SCF-2009 isolate GR101-1 28S ribosomal RNA gene, partial sequence
																					Porites_compressa_KBHIv1___Sc0000203_7958-9015:.	gi|227439991|gb|FJ626237.1|	96.408	1058	35	3	2	1058	2244	3299	0	1740	1058	3504	Stauropathes cf. punctata SCF-2009 isolate KEL110-1 28S ribosomal RNA gene, partial sequence	1351990	Stauropathes cf. punctata KEL110-1	Stauropathes cf. punctata KEL110-1	black corals	Eukaryota	Stauropathes cf. punctata SCF-2009 isolate KEL110-1 28S ribosomal RNA gene, partial sequence
																					Porites_compressa_KBHIv1___Sc0000203_7958-9015:.	gi|227439990|gb|FJ626236.1|	96.408	1058	35	3	2	1058	2244	3299	0	1740	1058	3503	Dendrobathypathes boutillieri isolate J2095-2-5-1 28S ribosomal RNA gene, partial sequence	639598	Dendrobathypathes boutillieri	Dendrobathypathes boutillieri	black corals	Eukaryota	Dendrobathypathes boutillieri isolate J2095-2-5-1 28S ribosomal RNA gene, partial sequence
																					Porites_compressa_KBHIv1___Sc0000203_7958-9015:.	gi|2257875399|ref|XR_007307985.1|	96.317	1059	36	3	1	1058	2299	3355	0	1736	1058	3604	PREDICTED: Nematostella vectensis large subunit ribosomal RNA (LOC125562278), rRNA	45351	Nematostella vectensis	starlet sea anemone	sea anemones	Eukaryota	PREDICTED: Nematostella vectensis large subunit ribosomal RNA (LOC125562278), rRNA
																					Porites_compressa_KBHIv1___Sc0000203_7958-9015:.	gi|2257875396|ref|XR_007307982.1|	96.317	1059	36	3	1	1058	2299	3355	0	1736	1058	3604	PREDICTED: Nematostella vectensis large subunit ribosomal RNA (LOC125562275), rRNA	45351	Nematostella vectensis	starlet sea anemone	sea anemones	Eukaryota	PREDICTED: Nematostella vectensis large subunit ribosomal RNA (LOC125562275), rRNA
																					Porites_compressa_KBHIv1___Sc0000203_11963-13762:.	gi|1253558103|emb|LT631224.1|	99.944	1797	1	0	1	1797	2	1798	0	3314	1800	1798	Pectinia sp. MY076 partial 18S rRNA gene, specimen voucher MY076	1918576	Pectinia sp. MY076	Pectinia sp. MY076	stony corals	Eukaryota	Pectinia sp. MY076 partial 18S rRNA gene, specimen voucher MY076
																					Porites_compressa_KBHIv1___Sc0000203_11963-13762:.	gi|1253553500|emb|LT631018.1|	99.944	1797	1	0	1	1797	2	1798	0	3314	1800	1798	Porites profundus partial 18S rRNA gene, specimen voucher MY293	627024	Porites profundus	Porites profundus	stony corals	Eukaryota	Porites profundus partial 18S rRNA gene, specimen voucher MY293
																					Porites_compressa_KBHIv1___Sc0000203_11963-13762:.	gi|1253553499|emb|LT631017.1|	99.944	1797	1	0	1	1797	2	1798	0	3314	1800	1798	Porites profundus partial 18S rRNA gene, specimen voucher MY220	627024	Porites profundus	Porites profundus	stony corals	Eukaryota	Porites profundus partial 18S rRNA gene, specimen voucher MY220
																					Porites_compressa_KBHIv1___Sc0000203_11963-13762:.	gi|1253553498|emb|LT631016.1|	99.944	1797	1	0	1	1797	2	1798	0	3314	1800	1798	Porites sp. MY177 partial 18S rRNA gene, specimen voucher MY177	1918556	Porites sp. MY177	Porites sp. MY177	stony corals	Eukaryota	Porites sp. MY177 partial 18S rRNA gene, specimen voucher MY177
																					Porites_compressa_KBHIv1___Sc0000203_11963-13762:.	gi|1253553497|emb|LT631015.1|	99.944	1797	1	0	1	1797	2	1798	0	3314	1800	1798	Porites sp. MY153 partial 18S rRNA gene, specimen voucher MY153	1918555	Porites sp. MY153	Porites sp. MY153	stony corals	Eukaryota	Porites sp. MY153 partial 18S rRNA gene, specimen voucher MY153
																					Porites_compressa_KBHIv1___Sc0000203_11963-13762:.	gi|1253553496|emb|LT631014.1|	99.944	1797	1	0	1	1797	2	1798	0	3314	1800	1798	Porites rus partial 18S rRNA gene, specimen voucher KA144	262591	Porites rus	Porites rus	stony corals	Eukaryota	Porites rus partial 18S rRNA gene, specimen voucher KA144
																					Porites_compressa_KBHIv1___Sc0000203_11963-13762:.	gi|1253553494|emb|LT631012.1|	99.944	1797	1	0	1	1797	2	1798	0	3314	1800	1798	Porites sp. GA034 partial 18S rRNA gene, specimen voucher GA034	1918553	Porites sp. GA034	Porites sp. GA034	stony corals	Eukaryota	Porites sp. GA034 partial 18S rRNA gene, specimen voucher GA034
																					Porites_compressa_KBHIv1___Sc0000203_11963-13762:.	gi|1253553493|emb|LT631011.1|	99.944	1797	1	0	1	1797	2	1798	0	3314	1800	1798	Porites rus partial 18S rRNA gene, specimen voucher AD058	262591	Porites rus	Porites rus	stony corals	Eukaryota	Porites rus partial 18S rRNA gene, specimen voucher AD058
																					Porites_compressa_KBHIv1___Sc0000203_11963-13762:.	gi|1253553495|emb|LT631013.1|	99.833	1797	3	0	1	1797	2	1798	0	3302	1800	1798	Porites sp. GA035 partial 18S rRNA gene, specimen voucher GA035	1918554	Porites sp. GA035	Porites sp. GA035	stony corals	Eukaryota	Porites sp. GA035 partial 18S rRNA gene, specimen voucher GA035
																					Porites_compressa_KBHIv1___Sc0000203_11963-13762:.	gi|1253553502|emb|LT631020.1|	99.666	1797	6	0	1	1797	2	1798	0	3286	1800	1798	Porites fontanesii partial 18S rRNA gene, specimen voucher Y360	1081638	Porites fontanesii	Porites fontanesii	stony corals	Eukaryota	Porites fontanesii partial 18S rRNA gene, specimen voucher Y360
																					Porites_compressa_KBHIv1___Sc0000203_16711-17768:.	gi|636577207|gb|KJ483041.1|	97.531	1053	22	3	1	1050	2300	3351	0	1797	1058	3351	Corynactis viridis 28S large subunit ribosomal RNA gene and external transcribed spacer, partial sequence	51773	Corynactis viridis	Corynactis viridis	coral anemones	Eukaryota	Corynactis viridis 28S large subunit ribosomal RNA gene and external transcribed spacer, partial sequence
																					Porites_compressa_KBHIv1___Sc0000203_16711-17768:.	gi|227439989|gb|FJ626235.1|	96.503	1058	34	3	2	1058	2243	3298	0	1746	1058	3501	Parantipathes cf. hirondelle SCF-2009 isolate KEL617-1 28S ribosomal RNA gene, partial sequence	715289	Parantipathes sp. type B	Parantipathes sp. type B	black corals	Eukaryota	Parantipathes cf. hirondelle SCF-2009 isolate KEL617-1 28S ribosomal RNA gene, partial sequence
																					Porites_compressa_KBHIv1___Sc0000203_16711-17768:.	gi|636577227|gb|KJ483061.1|	96.75	1046	33	1	6	1050	2280	3325	0	1742	1058	3326	Paracalliactis japonica isolate pcall 28S large subunit ribosomal RNA gene and external transcribed spacer, partial sequence	656063	Calliactis japonica	Calliactis japonica	sea anemones	Eukaryota	Paracalliactis japonica isolate pcall 28S large subunit ribosomal RNA gene and external transcribed spacer, partial sequence
																					Porites_compressa_KBHIv1___Sc0000203_16711-17768:.	gi|636577226|gb|KJ483060.1|	96.75	1046	33	1	6	1050	2288	3333	0	1742	1058	3334	Chondrophellia orangina isolate corn 28S large subunit ribosomal RNA gene and external transcribed spacer, partial sequence	1499587	Chondrophellia orangina	Chondrophellia orangina	sea anemones	Eukaryota	Chondrophellia orangina isolate corn 28S large subunit ribosomal RNA gene and external transcribed spacer, partial sequence
																					Porites_compressa_KBHIv1___Sc0000203_16711-17768:.	gi|522819215|gb|KF054362.1|	96.408	1058	35	3	2	1058	1465	2520	0	1740	1058	2685	Bathypathes patula isolate 41-101-B1 28S ribosomal RNA gene and 3' external transcribed spacer, partial sequence	1350341	Bathypathes patula	Bathypathes patula	black corals	Eukaryota	Bathypathes patula isolate 41-101-B1 28S ribosomal RNA gene and 3' external transcribed spacer, partial sequence
																					Porites_compressa_KBHIv1___Sc0000203_16711-17768:.	gi|227439995|gb|FJ626241.1|	96.408	1058	35	3	2	1058	2243	3298	0	1740	1058	3502	Leiopathes cf. expansa SCF-2009 isolate GR101-1 28S ribosomal RNA gene, partial sequence	639607	Leiopathes cf. expansa SCF-2009	Leiopathes cf. expansa SCF-2009	black corals	Eukaryota	Leiopathes cf. expansa SCF-2009 isolate GR101-1 28S ribosomal RNA gene, partial sequence
																					Porites_compressa_KBHIv1___Sc0000203_16711-17768:.	gi|227439991|gb|FJ626237.1|	96.408	1058	35	3	2	1058	2244	3299	0	1740	1058	3504	Stauropathes cf. punctata SCF-2009 isolate KEL110-1 28S ribosomal RNA gene, partial sequence	1351990	Stauropathes cf. punctata KEL110-1	Stauropathes cf. punctata KEL110-1	black corals	Eukaryota	Stauropathes cf. punctata SCF-2009 isolate KEL110-1 28S ribosomal RNA gene, partial sequence
																					Porites_compressa_KBHIv1___Sc0000203_16711-17768:.	gi|227439990|gb|FJ626236.1|	96.408	1058	35	3	2	1058	2244	3299	0	1740	1058	3503	Dendrobathypathes boutillieri isolate J2095-2-5-1 28S ribosomal RNA gene, partial sequence	639598	Dendrobathypathes boutillieri	Dendrobathypathes boutillieri	black corals	Eukaryota	Dendrobathypathes boutillieri isolate J2095-2-5-1 28S ribosomal RNA gene, partial sequence
																					Porites_compressa_KBHIv1___Sc0000203_16711-17768:.	gi|2257875399|ref|XR_007307985.1|	96.317	1059	36	3	1	1058	2299	3355	0	1736	1058	3604	PREDICTED: Nematostella vectensis large subunit ribosomal RNA (LOC125562278), rRNA	45351	Nematostella vectensis	starlet sea anemone	sea anemones	Eukaryota	PREDICTED: Nematostella vectensis large subunit ribosomal RNA (LOC125562278), rRNA
																					Porites_compressa_KBHIv1___Sc0000203_16711-17768:.	gi|2257875396|ref|XR_007307982.1|	96.317	1059	36	3	1	1058	2299	3355	0	1736	1058	3604	PREDICTED: Nematostella vectensis large subunit ribosomal RNA (LOC125562275), rRNA	45351	Nematostella vectensis	starlet sea anemone	sea anemones	Eukaryota	PREDICTED: Nematostella vectensis large subunit ribosomal RNA (LOC125562275), rRNA
																					Porites_compressa_KBHIv1___Sc0000203_20713-22512:.	gi|1253558103|emb|LT631224.1|	99.944	1797	1	0	1	1797	2	1798	0	3314	1800	1798	Pectinia sp. MY076 partial 18S rRNA gene, specimen voucher MY076	1918576	Pectinia sp. MY076	Pectinia sp. MY076	stony corals	Eukaryota	Pectinia sp. MY076 partial 18S rRNA gene, specimen voucher MY076
																					Porites_compressa_KBHIv1___Sc0000203_20713-22512:.	gi|1253553500|emb|LT631018.1|	99.944	1797	1	0	1	1797	2	1798	0	3314	1800	1798	Porites profundus partial 18S rRNA gene, specimen voucher MY293	627024	Porites profundus	Porites profundus	stony corals	Eukaryota	Porites profundus partial 18S rRNA gene, specimen voucher MY293
																					Porites_compressa_KBHIv1___Sc0000203_20713-22512:.	gi|1253553499|emb|LT631017.1|	99.944	1797	1	0	1	1797	2	1798	0	3314	1800	1798	Porites profundus partial 18S rRNA gene, specimen voucher MY220	627024	Porites profundus	Porites profundus	stony corals	Eukaryota	Porites profundus partial 18S rRNA gene, specimen voucher MY220
																					Porites_compressa_KBHIv1___Sc0000203_20713-22512:.	gi|1253553498|emb|LT631016.1|	99.944	1797	1	0	1	1797	2	1798	0	3314	1800	1798	Porites sp. MY177 partial 18S rRNA gene, specimen voucher MY177	1918556	Porites sp. MY177	Porites sp. MY177	stony corals	Eukaryota	Porites sp. MY177 partial 18S rRNA gene, specimen voucher MY177
																					Porites_compressa_KBHIv1___Sc0000203_20713-22512:.	gi|1253553497|emb|LT631015.1|	99.944	1797	1	0	1	1797	2	1798	0	3314	1800	1798	Porites sp. MY153 partial 18S rRNA gene, specimen voucher MY153	1918555	Porites sp. MY153	Porites sp. MY153	stony corals	Eukaryota	Porites sp. MY153 partial 18S rRNA gene, specimen voucher MY153
																					Porites_compressa_KBHIv1___Sc0000203_20713-22512:.	gi|1253553496|emb|LT631014.1|	99.944	1797	1	0	1	1797	2	1798	0	3314	1800	1798	Porites rus partial 18S rRNA gene, specimen voucher KA144	262591	Porites rus	Porites rus	stony corals	Eukaryota	Porites rus partial 18S rRNA gene, specimen voucher KA144
																					Porites_compressa_KBHIv1___Sc0000203_20713-22512:.	gi|1253553494|emb|LT631012.1|	99.944	1797	1	0	1	1797	2	1798	0	3314	1800	1798	Porites sp. GA034 partial 18S rRNA gene, specimen voucher GA034	1918553	Porites sp. GA034	Porites sp. GA034	stony corals	Eukaryota	Porites sp. GA034 partial 18S rRNA gene, specimen voucher GA034
																					Porites_compressa_KBHIv1___Sc0000203_20713-22512:.	gi|1253553493|emb|LT631011.1|	99.944	1797	1	0	1	1797	2	1798	0	3314	1800	1798	Porites rus partial 18S rRNA gene, specimen voucher AD058	262591	Porites rus	Porites rus	stony corals	Eukaryota	Porites rus partial 18S rRNA gene, specimen voucher AD058
																					Porites_compressa_KBHIv1___Sc0000203_20713-22512:.	gi|1253553495|emb|LT631013.1|	99.833	1797	3	0	1	1797	2	1798	0	3302	1800	1798	Porites sp. GA035 partial 18S rRNA gene, specimen voucher GA035	1918554	Porites sp. GA035	Porites sp. GA035	stony corals	Eukaryota	Porites sp. GA035 partial 18S rRNA gene, specimen voucher GA035
																					Porites_compressa_KBHIv1___Sc0000203_20713-22512:.	gi|1253553502|emb|LT631020.1|	99.666	1797	6	0	1	1797	2	1798	0	3286	1800	1798	Porites fontanesii partial 18S rRNA gene, specimen voucher Y360	1081638	Porites fontanesii	Porites fontanesii	stony corals	Eukaryota	Porites fontanesii partial 18S rRNA gene, specimen voucher Y360
																					Porites_compressa_KBHIv1___Sc0000203_25461-26518:.	gi|636577207|gb|KJ483041.1|	97.531	1053	22	3	1	1050	2300	3351	0	1797	1058	3351	Corynactis viridis 28S large subunit ribosomal RNA gene and external transcribed spacer, partial sequence	51773	Corynactis viridis	Corynactis viridis	coral anemones	Eukaryota	Corynactis viridis 28S large subunit ribosomal RNA gene and external transcribed spacer, partial sequence
																					Porites_compressa_KBHIv1___Sc0000203_25461-26518:.	gi|227439989|gb|FJ626235.1|	96.503	1058	34	3	2	1058	2243	3298	0	1746	1058	3501	Parantipathes cf. hirondelle SCF-2009 isolate KEL617-1 28S ribosomal RNA gene, partial sequence	715289	Parantipathes sp. type B	Parantipathes sp. type B	black corals	Eukaryota	Parantipathes cf. hirondelle SCF-2009 isolate KEL617-1 28S ribosomal RNA gene, partial sequence
																					Porites_compressa_KBHIv1___Sc0000203_25461-26518:.	gi|636577227|gb|KJ483061.1|	96.75	1046	33	1	6	1050	2280	3325	0	1742	1058	3326	Paracalliactis japonica isolate pcall 28S large subunit ribosomal RNA gene and external transcribed spacer, partial sequence	656063	Calliactis japonica	Calliactis japonica	sea anemones	Eukaryota	Paracalliactis japonica isolate pcall 28S large subunit ribosomal RNA gene and external transcribed spacer, partial sequence
																					Porites_compressa_KBHIv1___Sc0000203_25461-26518:.	gi|636577226|gb|KJ483060.1|	96.75	1046	33	1	6	1050	2288	3333	0	1742	1058	3334	Chondrophellia orangina isolate corn 28S large subunit ribosomal RNA gene and external transcribed spacer, partial sequence	1499587	Chondrophellia orangina	Chondrophellia orangina	sea anemones	Eukaryota	Chondrophellia orangina isolate corn 28S large subunit ribosomal RNA gene and external transcribed spacer, partial sequence
																					Porites_compressa_KBHIv1___Sc0000203_25461-26518:.	gi|522819215|gb|KF054362.1|	96.408	1058	35	3	2	1058	1465	2520	0	1740	1058	2685	Bathypathes patula isolate 41-101-B1 28S ribosomal RNA gene and 3' external transcribed spacer, partial sequence	1350341	Bathypathes patula	Bathypathes patula	black corals	Eukaryota	Bathypathes patula isolate 41-101-B1 28S ribosomal RNA gene and 3' external transcribed spacer, partial sequence
																					Porites_compressa_KBHIv1___Sc0000203_25461-26518:.	gi|227439995|gb|FJ626241.1|	96.408	1058	35	3	2	1058	2243	3298	0	1740	1058	3502	Leiopathes cf. expansa SCF-2009 isolate GR101-1 28S ribosomal RNA gene, partial sequence	639607	Leiopathes cf. expansa SCF-2009	Leiopathes cf. expansa SCF-2009	black corals	Eukaryota	Leiopathes cf. expansa SCF-2009 isolate GR101-1 28S ribosomal RNA gene, partial sequence
																					Porites_compressa_KBHIv1___Sc0000203_25461-26518:.	gi|227439991|gb|FJ626237.1|	96.408	1058	35	3	2	1058	2244	3299	0	1740	1058	3504	Stauropathes cf. punctata SCF-2009 isolate KEL110-1 28S ribosomal RNA gene, partial sequence	1351990	Stauropathes cf. punctata KEL110-1	Stauropathes cf. punctata KEL110-1	black corals	Eukaryota	Stauropathes cf. punctata SCF-2009 isolate KEL110-1 28S ribosomal RNA gene, partial sequence
																					Porites_compressa_KBHIv1___Sc0000203_25461-26518:.	gi|227439990|gb|FJ626236.1|	96.408	1058	35	3	2	1058	2244	3299	0	1740	1058	3503	Dendrobathypathes boutillieri isolate J2095-2-5-1 28S ribosomal RNA gene, partial sequence	639598	Dendrobathypathes boutillieri	Dendrobathypathes boutillieri	black corals	Eukaryota	Dendrobathypathes boutillieri isolate J2095-2-5-1 28S ribosomal RNA gene, partial sequence
																					Porites_compressa_KBHIv1___Sc0000203_25461-26518:.	gi|2257875399|ref|XR_007307985.1|	96.317	1059	36	3	1	1058	2299	3355	0	1736	1058	3604	PREDICTED: Nematostella vectensis large subunit ribosomal RNA (LOC125562278), rRNA	45351	Nematostella vectensis	starlet sea anemone	sea anemones	Eukaryota	PREDICTED: Nematostella vectensis large subunit ribosomal RNA (LOC125562278), rRNA
																					Porites_compressa_KBHIv1___Sc0000203_25461-26518:.	gi|2257875396|ref|XR_007307982.1|	96.317	1059	36	3	1	1058	2299	3355	0	1736	1058	3604	PREDICTED: Nematostella vectensis large subunit ribosomal RNA (LOC125562275), rRNA	45351	Nematostella vectensis	starlet sea anemone	sea anemones	Eukaryota	PREDICTED: Nematostella vectensis large subunit ribosomal RNA (LOC125562275), rRNA
																					Porites_compressa_KBHIv1___Sc0000203_29463-31262:.	gi|1253558103|emb|LT631224.1|	99.944	1797	1	0	1	1797	2	1798	0	3314	1800	1798	Pectinia sp. MY076 partial 18S rRNA gene, specimen voucher MY076	1918576	Pectinia sp. MY076	Pectinia sp. MY076	stony corals	Eukaryota	Pectinia sp. MY076 partial 18S rRNA gene, specimen voucher MY076
																					Porites_compressa_KBHIv1___Sc0000203_29463-31262:.	gi|1253553500|emb|LT631018.1|	99.944	1797	1	0	1	1797	2	1798	0	3314	1800	1798	Porites profundus partial 18S rRNA gene, specimen voucher MY293	627024	Porites profundus	Porites profundus	stony corals	Eukaryota	Porites profundus partial 18S rRNA gene, specimen voucher MY293
																					Porites_compressa_KBHIv1___Sc0000203_29463-31262:.	gi|1253553499|emb|LT631017.1|	99.944	1797	1	0	1	1797	2	1798	0	3314	1800	1798	Porites profundus partial 18S rRNA gene, specimen voucher MY220	627024	Porites profundus	Porites profundus	stony corals	Eukaryota	Porites profundus partial 18S rRNA gene, specimen voucher MY220
																					Porites_compressa_KBHIv1___Sc0000203_29463-31262:.	gi|1253553498|emb|LT631016.1|	99.944	1797	1	0	1	1797	2	1798	0	3314	1800	1798	Porites sp. MY177 partial 18S rRNA gene, specimen voucher MY177	1918556	Porites sp. MY177	Porites sp. MY177	stony corals	Eukaryota	Porites sp. MY177 partial 18S rRNA gene, specimen voucher MY177
																					Porites_compressa_KBHIv1___Sc0000203_29463-31262:.	gi|1253553497|emb|LT631015.1|	99.944	1797	1	0	1	1797	2	1798	0	3314	1800	1798	Porites sp. MY153 partial 18S rRNA gene, specimen voucher MY153	1918555	Porites sp. MY153	Porites sp. MY153	stony corals	Eukaryota	Porites sp. MY153 partial 18S rRNA gene, specimen voucher MY153
																					Porites_compressa_KBHIv1___Sc0000203_29463-31262:.	gi|1253553496|emb|LT631014.1|	99.944	1797	1	0	1	1797	2	1798	0	3314	1800	1798	Porites rus partial 18S rRNA gene, specimen voucher KA144	262591	Porites rus	Porites rus	stony corals	Eukaryota	Porites rus partial 18S rRNA gene, specimen voucher KA144
																					Porites_compressa_KBHIv1___Sc0000203_29463-31262:.	gi|1253553494|emb|LT631012.1|	99.944	1797	1	0	1	1797	2	1798	0	3314	1800	1798	Porites sp. GA034 partial 18S rRNA gene, specimen voucher GA034	1918553	Porites sp. GA034	Porites sp. GA034	stony corals	Eukaryota	Porites sp. GA034 partial 18S rRNA gene, specimen voucher GA034
																					Porites_compressa_KBHIv1___Sc0000203_29463-31262:.	gi|1253553493|emb|LT631011.1|	99.944	1797	1	0	1	1797	2	1798	0	3314	1800	1798	Porites rus partial 18S rRNA gene, specimen voucher AD058	262591	Porites rus	Porites rus	stony corals	Eukaryota	Porites rus partial 18S rRNA gene, specimen voucher AD058
																					Porites_compressa_KBHIv1___Sc0000203_29463-31262:.	gi|1253553495|emb|LT631013.1|	99.833	1797	3	0	1	1797	2	1798	0	3302	1800	1798	Porites sp. GA035 partial 18S rRNA gene, specimen voucher GA035	1918554	Porites sp. GA035	Porites sp. GA035	stony corals	Eukaryota	Porites sp. GA035 partial 18S rRNA gene, specimen voucher GA035
																					Porites_compressa_KBHIv1___Sc0000203_29463-31262:.	gi|1253553502|emb|LT631020.1|	99.666	1797	6	0	1	1797	2	1798	0	3286	1800	1798	Porites fontanesii partial 18S rRNA gene, specimen voucher Y360	1081638	Porites fontanesii	Porites fontanesii	stony corals	Eukaryota	Porites fontanesii partial 18S rRNA gene, specimen voucher Y360
																					Porites_compressa_KBHIv1___Sc0000203_34211-35268:.	gi|636577207|gb|KJ483041.1|	97.531	1053	22	3	1	1050	2300	3351	0	1797	1058	3351	Corynactis viridis 28S large subunit ribosomal RNA gene and external transcribed spacer, partial sequence	51773	Corynactis viridis	Corynactis viridis	coral anemones	Eukaryota	Corynactis viridis 28S large subunit ribosomal RNA gene and external transcribed spacer, partial sequence
																					Porites_compressa_KBHIv1___Sc0000203_34211-35268:.	gi|227439989|gb|FJ626235.1|	96.503	1058	34	3	2	1058	2243	3298	0	1746	1058	3501	Parantipathes cf. hirondelle SCF-2009 isolate KEL617-1 28S ribosomal RNA gene, partial sequence	715289	Parantipathes sp. type B	Parantipathes sp. type B	black corals	Eukaryota	Parantipathes cf. hirondelle SCF-2009 isolate KEL617-1 28S ribosomal RNA gene, partial sequence
																					Porites_compressa_KBHIv1___Sc0000203_34211-35268:.	gi|636577227|gb|KJ483061.1|	96.75	1046	33	1	6	1050	2280	3325	0	1742	1058	3326	Paracalliactis japonica isolate pcall 28S large subunit ribosomal RNA gene and external transcribed spacer, partial sequence	656063	Calliactis japonica	Calliactis japonica	sea anemones	Eukaryota	Paracalliactis japonica isolate pcall 28S large subunit ribosomal RNA gene and external transcribed spacer, partial sequence
																					Porites_compressa_KBHIv1___Sc0000203_34211-35268:.	gi|636577226|gb|KJ483060.1|	96.75	1046	33	1	6	1050	2288	3333	0	1742	1058	3334	Chondrophellia orangina isolate corn 28S large subunit ribosomal RNA gene and external transcribed spacer, partial sequence	1499587	Chondrophellia orangina	Chondrophellia orangina	sea anemones	Eukaryota	Chondrophellia orangina isolate corn 28S large subunit ribosomal RNA gene and external transcribed spacer, partial sequence
																					Porites_compressa_KBHIv1___Sc0000203_34211-35268:.	gi|522819215|gb|KF054362.1|	96.408	1058	35	3	2	1058	1465	2520	0	1740	1058	2685	Bathypathes patula isolate 41-101-B1 28S ribosomal RNA gene and 3' external transcribed spacer, partial sequence	1350341	Bathypathes patula	Bathypathes patula	black corals	Eukaryota	Bathypathes patula isolate 41-101-B1 28S ribosomal RNA gene and 3' external transcribed spacer, partial sequence
																					Porites_compressa_KBHIv1___Sc0000203_34211-35268:.	gi|227439995|gb|FJ626241.1|	96.408	1058	35	3	2	1058	2243	3298	0	1740	1058	3502	Leiopathes cf. expansa SCF-2009 isolate GR101-1 28S ribosomal RNA gene, partial sequence	639607	Leiopathes cf. expansa SCF-2009	Leiopathes cf. expansa SCF-2009	black corals	Eukaryota	Leiopathes cf. expansa SCF-2009 isolate GR101-1 28S ribosomal RNA gene, partial sequence
																					Porites_compressa_KBHIv1___Sc0000203_34211-35268:.	gi|227439991|gb|FJ626237.1|	96.408	1058	35	3	2	1058	2244	3299	0	1740	1058	3504	Stauropathes cf. punctata SCF-2009 isolate KEL110-1 28S ribosomal RNA gene, partial sequence	1351990	Stauropathes cf. punctata KEL110-1	Stauropathes cf. punctata KEL110-1	black corals	Eukaryota	Stauropathes cf. punctata SCF-2009 isolate KEL110-1 28S ribosomal RNA gene, partial sequence
																					Porites_compressa_KBHIv1___Sc0000203_34211-35268:.	gi|227439990|gb|FJ626236.1|	96.408	1058	35	3	2	1058	2244	3299	0	1740	1058	3503	Dendrobathypathes boutillieri isolate J2095-2-5-1 28S ribosomal RNA gene, partial sequence	639598	Dendrobathypathes boutillieri	Dendrobathypathes boutillieri	black corals	Eukaryota	Dendrobathypathes boutillieri isolate J2095-2-5-1 28S ribosomal RNA gene, partial sequence
																					Porites_compressa_KBHIv1___Sc0000203_34211-35268:.	gi|2257875399|ref|XR_007307985.1|	96.317	1059	36	3	1	1058	2299	3355	0	1736	1058	3604	PREDICTED: Nematostella vectensis large subunit ribosomal RNA (LOC125562278), rRNA	45351	Nematostella vectensis	starlet sea anemone	sea anemones	Eukaryota	PREDICTED: Nematostella vectensis large subunit ribosomal RNA (LOC125562278), rRNA
																					Porites_compressa_KBHIv1___Sc0000203_34211-35268:.	gi|2257875396|ref|XR_007307982.1|	96.317	1059	36	3	1	1058	2299	3355	0	1736	1058	3604	PREDICTED: Nematostella vectensis large subunit ribosomal RNA (LOC125562275), rRNA	45351	Nematostella vectensis	starlet sea anemone	sea anemones	Eukaryota	PREDICTED: Nematostella vectensis large subunit ribosomal RNA (LOC125562275), rRNA
																					Porites_compressa_KBHIv1___Sc0000203_38216-40015:.	gi|1253558103|emb|LT631224.1|	99.944	1797	1	0	1	1797	2	1798	0	3314	1800	1798	Pectinia sp. MY076 partial 18S rRNA gene, specimen voucher MY076	1918576	Pectinia sp. MY076	Pectinia sp. MY076	stony corals	Eukaryota	Pectinia sp. MY076 partial 18S rRNA gene, specimen voucher MY076
																					Porites_compressa_KBHIv1___Sc0000203_38216-40015:.	gi|1253553500|emb|LT631018.1|	99.944	1797	1	0	1	1797	2	1798	0	3314	1800	1798	Porites profundus partial 18S rRNA gene, specimen voucher MY293	627024	Porites profundus	Porites profundus	stony corals	Eukaryota	Porites profundus partial 18S rRNA gene, specimen voucher MY293
																					Porites_compressa_KBHIv1___Sc0000203_38216-40015:.	gi|1253553499|emb|LT631017.1|	99.944	1797	1	0	1	1797	2	1798	0	3314	1800	1798	Porites profundus partial 18S rRNA gene, specimen voucher MY220	627024	Porites profundus	Porites profundus	stony corals	Eukaryota	Porites profundus partial 18S rRNA gene, specimen voucher MY220
																					Porites_compressa_KBHIv1___Sc0000203_38216-40015:.	gi|1253553498|emb|LT631016.1|	99.944	1797	1	0	1	1797	2	1798	0	3314	1800	1798	Porites sp. MY177 partial 18S rRNA gene, specimen voucher MY177	1918556	Porites sp. MY177	Porites sp. MY177	stony corals	Eukaryota	Porites sp. MY177 partial 18S rRNA gene, specimen voucher MY177
																					Porites_compressa_KBHIv1___Sc0000203_38216-40015:.	gi|1253553497|emb|LT631015.1|	99.944	1797	1	0	1	1797	2	1798	0	3314	1800	1798	Porites sp. MY153 partial 18S rRNA gene, specimen voucher MY153	1918555	Porites sp. MY153	Porites sp. MY153	stony corals	Eukaryota	Porites sp. MY153 partial 18S rRNA gene, specimen voucher MY153
																					Porites_compressa_KBHIv1___Sc0000203_38216-40015:.	gi|1253553496|emb|LT631014.1|	99.944	1797	1	0	1	1797	2	1798	0	3314	1800	1798	Porites rus partial 18S rRNA gene, specimen voucher KA144	262591	Porites rus	Porites rus	stony corals	Eukaryota	Porites rus partial 18S rRNA gene, specimen voucher KA144
																					Porites_compressa_KBHIv1___Sc0000203_38216-40015:.	gi|1253553494|emb|LT631012.1|	99.944	1797	1	0	1	1797	2	1798	0	3314	1800	1798	Porites sp. GA034 partial 18S rRNA gene, specimen voucher GA034	1918553	Porites sp. GA034	Porites sp. GA034	stony corals	Eukaryota	Porites sp. GA034 partial 18S rRNA gene, specimen voucher GA034
																					Porites_compressa_KBHIv1___Sc0000203_38216-40015:.	gi|1253553493|emb|LT631011.1|	99.944	1797	1	0	1	1797	2	1798	0	3314	1800	1798	Porites rus partial 18S rRNA gene, specimen voucher AD058	262591	Porites rus	Porites rus	stony corals	Eukaryota	Porites rus partial 18S rRNA gene, specimen voucher AD058
																					Porites_compressa_KBHIv1___Sc0000203_38216-40015:.	gi|1253553495|emb|LT631013.1|	99.833	1797	3	0	1	1797	2	1798	0	3302	1800	1798	Porites sp. GA035 partial 18S rRNA gene, specimen voucher GA035	1918554	Porites sp. GA035	Porites sp. GA035	stony corals	Eukaryota	Porites sp. GA035 partial 18S rRNA gene, specimen voucher GA035
																					Porites_compressa_KBHIv1___Sc0000203_38216-40015:.	gi|1253553502|emb|LT631020.1|	99.666	1797	6	0	1	1797	2	1798	0	3286	1800	1798	Porites fontanesii partial 18S rRNA gene, specimen voucher Y360	1081638	Porites fontanesii	Porites fontanesii	stony corals	Eukaryota	Porites fontanesii partial 18S rRNA gene, specimen voucher Y360
																					Porites_compressa_KBHIv1___Sc0000203_42964-44021:.	gi|636577207|gb|KJ483041.1|	97.531	1053	22	3	1	1050	2300	3351	0	1797	1058	3351	Corynactis viridis 28S large subunit ribosomal RNA gene and external transcribed spacer, partial sequence	51773	Corynactis viridis	Corynactis viridis	coral anemones	Eukaryota	Corynactis viridis 28S large subunit ribosomal RNA gene and external transcribed spacer, partial sequence
																					Porites_compressa_KBHIv1___Sc0000203_42964-44021:.	gi|227439989|gb|FJ626235.1|	96.503	1058	34	3	2	1058	2243	3298	0	1746	1058	3501	Parantipathes cf. hirondelle SCF-2009 isolate KEL617-1 28S ribosomal RNA gene, partial sequence	715289	Parantipathes sp. type B	Parantipathes sp. type B	black corals	Eukaryota	Parantipathes cf. hirondelle SCF-2009 isolate KEL617-1 28S ribosomal RNA gene, partial sequence
																					Porites_compressa_KBHIv1___Sc0000203_42964-44021:.	gi|636577227|gb|KJ483061.1|	96.75	1046	33	1	6	1050	2280	3325	0	1742	1058	3326	Paracalliactis japonica isolate pcall 28S large subunit ribosomal RNA gene and external transcribed spacer, partial sequence	656063	Calliactis japonica	Calliactis japonica	sea anemones	Eukaryota	Paracalliactis japonica isolate pcall 28S large subunit ribosomal RNA gene and external transcribed spacer, partial sequence
																					Porites_compressa_KBHIv1___Sc0000203_42964-44021:.	gi|636577226|gb|KJ483060.1|	96.75	1046	33	1	6	1050	2288	3333	0	1742	1058	3334	Chondrophellia orangina isolate corn 28S large subunit ribosomal RNA gene and external transcribed spacer, partial sequence	1499587	Chondrophellia orangina	Chondrophellia orangina	sea anemones	Eukaryota	Chondrophellia orangina isolate corn 28S large subunit ribosomal RNA gene and external transcribed spacer, partial sequence
																					Porites_compressa_KBHIv1___Sc0000203_42964-44021:.	gi|522819215|gb|KF054362.1|	96.408	1058	35	3	2	1058	1465	2520	0	1740	1058	2685	Bathypathes patula isolate 41-101-B1 28S ribosomal RNA gene and 3' external transcribed spacer, partial sequence	1350341	Bathypathes patula	Bathypathes patula	black corals	Eukaryota	Bathypathes patula isolate 41-101-B1 28S ribosomal RNA gene and 3' external transcribed spacer, partial sequence
																					Porites_compressa_KBHIv1___Sc0000203_42964-44021:.	gi|227439995|gb|FJ626241.1|	96.408	1058	35	3	2	1058	2243	3298	0	1740	1058	3502	Leiopathes cf. expansa SCF-2009 isolate GR101-1 28S ribosomal RNA gene, partial sequence	639607	Leiopathes cf. expansa SCF-2009	Leiopathes cf. expansa SCF-2009	black corals	Eukaryota	Leiopathes cf. expansa SCF-2009 isolate GR101-1 28S ribosomal RNA gene, partial sequence
																					Porites_compressa_KBHIv1___Sc0000203_42964-44021:.	gi|227439991|gb|FJ626237.1|	96.408	1058	35	3	2	1058	2244	3299	0	1740	1058	3504	Stauropathes cf. punctata SCF-2009 isolate KEL110-1 28S ribosomal RNA gene, partial sequence	1351990	Stauropathes cf. punctata KEL110-1	Stauropathes cf. punctata KEL110-1	black corals	Eukaryota	Stauropathes cf. punctata SCF-2009 isolate KEL110-1 28S ribosomal RNA gene, partial sequence
																					Porites_compressa_KBHIv1___Sc0000203_42964-44021:.	gi|227439990|gb|FJ626236.1|	96.408	1058	35	3	2	1058	2244	3299	0	1740	1058	3503	Dendrobathypathes boutillieri isolate J2095-2-5-1 28S ribosomal RNA gene, partial sequence	639598	Dendrobathypathes boutillieri	Dendrobathypathes boutillieri	black corals	Eukaryota	Dendrobathypathes boutillieri isolate J2095-2-5-1 28S ribosomal RNA gene, partial sequence
																					Porites_compressa_KBHIv1___Sc0000203_42964-44021:.	gi|2257875399|ref|XR_007307985.1|	96.317	1059	36	3	1	1058	2299	3355	0	1736	1058	3604	PREDICTED: Nematostella vectensis large subunit ribosomal RNA (LOC125562278), rRNA	45351	Nematostella vectensis	starlet sea anemone	sea anemones	Eukaryota	PREDICTED: Nematostella vectensis large subunit ribosomal RNA (LOC125562278), rRNA
																					Porites_compressa_KBHIv1___Sc0000203_42964-44021:.	gi|2257875396|ref|XR_007307982.1|	96.317	1059	36	3	1	1058	2299	3355	0	1736	1058	3604	PREDICTED: Nematostella vectensis large subunit ribosomal RNA (LOC125562275), rRNA	45351	Nematostella vectensis	starlet sea anemone	sea anemones	Eukaryota	PREDICTED: Nematostella vectensis large subunit ribosomal RNA (LOC125562275), rRNA
																					Porites_compressa_KBHIv1___Sc0000203_46961-48760:.	gi|1253558103|emb|LT631224.1|	99.944	1797	1	0	1	1797	2	1798	0	3314	1800	1798	Pectinia sp. MY076 partial 18S rRNA gene, specimen voucher MY076	1918576	Pectinia sp. MY076	Pectinia sp. MY076	stony corals	Eukaryota	Pectinia sp. MY076 partial 18S rRNA gene, specimen voucher MY076
																					Porites_compressa_KBHIv1___Sc0000203_46961-48760:.	gi|1253553500|emb|LT631018.1|	99.944	1797	1	0	1	1797	2	1798	0	3314	1800	1798	Porites profundus partial 18S rRNA gene, specimen voucher MY293	627024	Porites profundus	Porites profundus	stony corals	Eukaryota	Porites profundus partial 18S rRNA gene, specimen voucher MY293
																					Porites_compressa_KBHIv1___Sc0000203_46961-48760:.	gi|1253553499|emb|LT631017.1|	99.944	1797	1	0	1	1797	2	1798	0	3314	1800	1798	Porites profundus partial 18S rRNA gene, specimen voucher MY220	627024	Porites profundus	Porites profundus	stony corals	Eukaryota	Porites profundus partial 18S rRNA gene, specimen voucher MY220
																					Porites_compressa_KBHIv1___Sc0000203_46961-48760:.	gi|1253553498|emb|LT631016.1|	99.944	1797	1	0	1	1797	2	1798	0	3314	1800	1798	Porites sp. MY177 partial 18S rRNA gene, specimen voucher MY177	1918556	Porites sp. MY177	Porites sp. MY177	stony corals	Eukaryota	Porites sp. MY177 partial 18S rRNA gene, specimen voucher MY177
																					Porites_compressa_KBHIv1___Sc0000203_46961-48760:.	gi|1253553497|emb|LT631015.1|	99.944	1797	1	0	1	1797	2	1798	0	3314	1800	1798	Porites sp. MY153 partial 18S rRNA gene, specimen voucher MY153	1918555	Porites sp. MY153	Porites sp. MY153	stony corals	Eukaryota	Porites sp. MY153 partial 18S rRNA gene, specimen voucher MY153
																					Porites_compressa_KBHIv1___Sc0000203_46961-48760:.	gi|1253553496|emb|LT631014.1|	99.944	1797	1	0	1	1797	2	1798	0	3314	1800	1798	Porites rus partial 18S rRNA gene, specimen voucher KA144	262591	Porites rus	Porites rus	stony corals	Eukaryota	Porites rus partial 18S rRNA gene, specimen voucher KA144
																					Porites_compressa_KBHIv1___Sc0000203_46961-48760:.	gi|1253553494|emb|LT631012.1|	99.944	1797	1	0	1	1797	2	1798	0	3314	1800	1798	Porites sp. GA034 partial 18S rRNA gene, specimen voucher GA034	1918553	Porites sp. GA034	Porites sp. GA034	stony corals	Eukaryota	Porites sp. GA034 partial 18S rRNA gene, specimen voucher GA034
																					Porites_compressa_KBHIv1___Sc0000203_46961-48760:.	gi|1253553493|emb|LT631011.1|	99.944	1797	1	0	1	1797	2	1798	0	3314	1800	1798	Porites rus partial 18S rRNA gene, specimen voucher AD058	262591	Porites rus	Porites rus	stony corals	Eukaryota	Porites rus partial 18S rRNA gene, specimen voucher AD058
																					Porites_compressa_KBHIv1___Sc0000203_46961-48760:.	gi|1253553495|emb|LT631013.1|	99.833	1797	3	0	1	1797	2	1798	0	3302	1800	1798	Porites sp. GA035 partial 18S rRNA gene, specimen voucher GA035	1918554	Porites sp. GA035	Porites sp. GA035	stony corals	Eukaryota	Porites sp. GA035 partial 18S rRNA gene, specimen voucher GA035
																					Porites_compressa_KBHIv1___Sc0000203_46961-48760:.	gi|1253553502|emb|LT631020.1|	99.666	1797	6	0	1	1797	2	1798	0	3286	1800	1798	Porites fontanesii partial 18S rRNA gene, specimen voucher Y360	1081638	Porites fontanesii	Porites fontanesii	stony corals	Eukaryota	Porites fontanesii partial 18S rRNA gene, specimen voucher Y360
																					Porites_compressa_KBHIv1___Sc0000208_5779-7578:.	gi|1253558103|emb|LT631224.1|	99.944	1797	1	0	4	1800	1798	2	0	3314	1800	1798	Pectinia sp. MY076 partial 18S rRNA gene, specimen voucher MY076	1918576	Pectinia sp. MY076	Pectinia sp. MY076	stony corals	Eukaryota	Pectinia sp. MY076 partial 18S rRNA gene, specimen voucher MY076
																					Porites_compressa_KBHIv1___Sc0000208_5779-7578:.	gi|1253553500|emb|LT631018.1|	99.944	1797	1	0	4	1800	1798	2	0	3314	1800	1798	Porites profundus partial 18S rRNA gene, specimen voucher MY293	627024	Porites profundus	Porites profundus	stony corals	Eukaryota	Porites profundus partial 18S rRNA gene, specimen voucher MY293
																					Porites_compressa_KBHIv1___Sc0000208_5779-7578:.	gi|1253553499|emb|LT631017.1|	99.944	1797	1	0	4	1800	1798	2	0	3314	1800	1798	Porites profundus partial 18S rRNA gene, specimen voucher MY220	627024	Porites profundus	Porites profundus	stony corals	Eukaryota	Porites profundus partial 18S rRNA gene, specimen voucher MY220
																					Porites_compressa_KBHIv1___Sc0000208_5779-7578:.	gi|1253553498|emb|LT631016.1|	99.944	1797	1	0	4	1800	1798	2	0	3314	1800	1798	Porites sp. MY177 partial 18S rRNA gene, specimen voucher MY177	1918556	Porites sp. MY177	Porites sp. MY177	stony corals	Eukaryota	Porites sp. MY177 partial 18S rRNA gene, specimen voucher MY177
																					Porites_compressa_KBHIv1___Sc0000208_5779-7578:.	gi|1253553497|emb|LT631015.1|	99.944	1797	1	0	4	1800	1798	2	0	3314	1800	1798	Porites sp. MY153 partial 18S rRNA gene, specimen voucher MY153	1918555	Porites sp. MY153	Porites sp. MY153	stony corals	Eukaryota	Porites sp. MY153 partial 18S rRNA gene, specimen voucher MY153
																					Porites_compressa_KBHIv1___Sc0000208_5779-7578:.	gi|1253553496|emb|LT631014.1|	99.944	1797	1	0	4	1800	1798	2	0	3314	1800	1798	Porites rus partial 18S rRNA gene, specimen voucher KA144	262591	Porites rus	Porites rus	stony corals	Eukaryota	Porites rus partial 18S rRNA gene, specimen voucher KA144
																					Porites_compressa_KBHIv1___Sc0000208_5779-7578:.	gi|1253553494|emb|LT631012.1|	99.944	1797	1	0	4	1800	1798	2	0	3314	1800	1798	Porites sp. GA034 partial 18S rRNA gene, specimen voucher GA034	1918553	Porites sp. GA034	Porites sp. GA034	stony corals	Eukaryota	Porites sp. GA034 partial 18S rRNA gene, specimen voucher GA034
																					Porites_compressa_KBHIv1___Sc0000208_5779-7578:.	gi|1253553493|emb|LT631011.1|	99.944	1797	1	0	4	1800	1798	2	0	3314	1800	1798	Porites rus partial 18S rRNA gene, specimen voucher AD058	262591	Porites rus	Porites rus	stony corals	Eukaryota	Porites rus partial 18S rRNA gene, specimen voucher AD058
																					Porites_compressa_KBHIv1___Sc0000208_5779-7578:.	gi|1253553495|emb|LT631013.1|	99.833	1797	3	0	4	1800	1798	2	0	3302	1800	1798	Porites sp. GA035 partial 18S rRNA gene, specimen voucher GA035	1918554	Porites sp. GA035	Porites sp. GA035	stony corals	Eukaryota	Porites sp. GA035 partial 18S rRNA gene, specimen voucher GA035
																					Porites_compressa_KBHIv1___Sc0000208_5779-7578:.	gi|1253553502|emb|LT631020.1|	99.666	1797	6	0	4	1800	1798	2	0	3286	1800	1798	Porites fontanesii partial 18S rRNA gene, specimen voucher Y360	1081638	Porites fontanesii	Porites fontanesii	stony corals	Eukaryota	Porites fontanesii partial 18S rRNA gene, specimen voucher Y360
																					Porites_compressa_KBHIv1___Sc0000208_16838-18637:.	gi|1253558103|emb|LT631224.1|	99.944	1797	1	0	4	1800	1798	2	0	3314	1800	1798	Pectinia sp. MY076 partial 18S rRNA gene, specimen voucher MY076	1918576	Pectinia sp. MY076	Pectinia sp. MY076	stony corals	Eukaryota	Pectinia sp. MY076 partial 18S rRNA gene, specimen voucher MY076
																					Porites_compressa_KBHIv1___Sc0000208_16838-18637:.	gi|1253553500|emb|LT631018.1|	99.944	1797	1	0	4	1800	1798	2	0	3314	1800	1798	Porites profundus partial 18S rRNA gene, specimen voucher MY293	627024	Porites profundus	Porites profundus	stony corals	Eukaryota	Porites profundus partial 18S rRNA gene, specimen voucher MY293
																					Porites_compressa_KBHIv1___Sc0000208_16838-18637:.	gi|1253553499|emb|LT631017.1|	99.944	1797	1	0	4	1800	1798	2	0	3314	1800	1798	Porites profundus partial 18S rRNA gene, specimen voucher MY220	627024	Porites profundus	Porites profundus	stony corals	Eukaryota	Porites profundus partial 18S rRNA gene, specimen voucher MY220
																					Porites_compressa_KBHIv1___Sc0000208_16838-18637:.	gi|1253553498|emb|LT631016.1|	99.944	1797	1	0	4	1800	1798	2	0	3314	1800	1798	Porites sp. MY177 partial 18S rRNA gene, specimen voucher MY177	1918556	Porites sp. MY177	Porites sp. MY177	stony corals	Eukaryota	Porites sp. MY177 partial 18S rRNA gene, specimen voucher MY177
																					Porites_compressa_KBHIv1___Sc0000208_16838-18637:.	gi|1253553497|emb|LT631015.1|	99.944	1797	1	0	4	1800	1798	2	0	3314	1800	1798	Porites sp. MY153 partial 18S rRNA gene, specimen voucher MY153	1918555	Porites sp. MY153	Porites sp. MY153	stony corals	Eukaryota	Porites sp. MY153 partial 18S rRNA gene, specimen voucher MY153
																					Porites_compressa_KBHIv1___Sc0000208_16838-18637:.	gi|1253553496|emb|LT631014.1|	99.944	1797	1	0	4	1800	1798	2	0	3314	1800	1798	Porites rus partial 18S rRNA gene, specimen voucher KA144	262591	Porites rus	Porites rus	stony corals	Eukaryota	Porites rus partial 18S rRNA gene, specimen voucher KA144
																					Porites_compressa_KBHIv1___Sc0000208_16838-18637:.	gi|1253553494|emb|LT631012.1|	99.944	1797	1	0	4	1800	1798	2	0	3314	1800	1798	Porites sp. GA034 partial 18S rRNA gene, specimen voucher GA034	1918553	Porites sp. GA034	Porites sp. GA034	stony corals	Eukaryota	Porites sp. GA034 partial 18S rRNA gene, specimen voucher GA034
																					Porites_compressa_KBHIv1___Sc0000208_16838-18637:.	gi|1253553493|emb|LT631011.1|	99.944	1797	1	0	4	1800	1798	2	0	3314	1800	1798	Porites rus partial 18S rRNA gene, specimen voucher AD058	262591	Porites rus	Porites rus	stony corals	Eukaryota	Porites rus partial 18S rRNA gene, specimen voucher AD058
																					Porites_compressa_KBHIv1___Sc0000208_16838-18637:.	gi|1253553495|emb|LT631013.1|	99.833	1797	3	0	4	1800	1798	2	0	3302	1800	1798	Porites sp. GA035 partial 18S rRNA gene, specimen voucher GA035	1918554	Porites sp. GA035	Porites sp. GA035	stony corals	Eukaryota	Porites sp. GA035 partial 18S rRNA gene, specimen voucher GA035
																					Porites_compressa_KBHIv1___Sc0000208_16838-18637:.	gi|1253553502|emb|LT631020.1|	99.666	1797	6	0	4	1800	1798	2	0	3286	1800	1798	Porites fontanesii partial 18S rRNA gene, specimen voucher Y360	1081638	Porites fontanesii	Porites fontanesii	stony corals	Eukaryota	Porites fontanesii partial 18S rRNA gene, specimen voucher Y360
																					Porites_compressa_KBHIv1___Sc0000208_27939-29738:.	gi|1253558103|emb|LT631224.1|	99.944	1797	1	0	4	1800	1798	2	0	3314	1800	1798	Pectinia sp. MY076 partial 18S rRNA gene, specimen voucher MY076	1918576	Pectinia sp. MY076	Pectinia sp. MY076	stony corals	Eukaryota	Pectinia sp. MY076 partial 18S rRNA gene, specimen voucher MY076
																					Porites_compressa_KBHIv1___Sc0000208_27939-29738:.	gi|1253553500|emb|LT631018.1|	99.944	1797	1	0	4	1800	1798	2	0	3314	1800	1798	Porites profundus partial 18S rRNA gene, specimen voucher MY293	627024	Porites profundus	Porites profundus	stony corals	Eukaryota	Porites profundus partial 18S rRNA gene, specimen voucher MY293
																					Porites_compressa_KBHIv1___Sc0000208_27939-29738:.	gi|1253553499|emb|LT631017.1|	99.944	1797	1	0	4	1800	1798	2	0	3314	1800	1798	Porites profundus partial 18S rRNA gene, specimen voucher MY220	627024	Porites profundus	Porites profundus	stony corals	Eukaryota	Porites profundus partial 18S rRNA gene, specimen voucher MY220
																					Porites_compressa_KBHIv1___Sc0000208_27939-29738:.	gi|1253553498|emb|LT631016.1|	99.944	1797	1	0	4	1800	1798	2	0	3314	1800	1798	Porites sp. MY177 partial 18S rRNA gene, specimen voucher MY177	1918556	Porites sp. MY177	Porites sp. MY177	stony corals	Eukaryota	Porites sp. MY177 partial 18S rRNA gene, specimen voucher MY177
																					Porites_compressa_KBHIv1___Sc0000208_27939-29738:.	gi|1253553497|emb|LT631015.1|	99.944	1797	1	0	4	1800	1798	2	0	3314	1800	1798	Porites sp. MY153 partial 18S rRNA gene, specimen voucher MY153	1918555	Porites sp. MY153	Porites sp. MY153	stony corals	Eukaryota	Porites sp. MY153 partial 18S rRNA gene, specimen voucher MY153
																					Porites_compressa_KBHIv1___Sc0000208_27939-29738:.	gi|1253553496|emb|LT631014.1|	99.944	1797	1	0	4	1800	1798	2	0	3314	1800	1798	Porites rus partial 18S rRNA gene, specimen voucher KA144	262591	Porites rus	Porites rus	stony corals	Eukaryota	Porites rus partial 18S rRNA gene, specimen voucher KA144
																					Porites_compressa_KBHIv1___Sc0000208_27939-29738:.	gi|1253553494|emb|LT631012.1|	99.944	1797	1	0	4	1800	1798	2	0	3314	1800	1798	Porites sp. GA034 partial 18S rRNA gene, specimen voucher GA034	1918553	Porites sp. GA034	Porites sp. GA034	stony corals	Eukaryota	Porites sp. GA034 partial 18S rRNA gene, specimen voucher GA034
																					Porites_compressa_KBHIv1___Sc0000208_27939-29738:.	gi|1253553493|emb|LT631011.1|	99.944	1797	1	0	4	1800	1798	2	0	3314	1800	1798	Porites rus partial 18S rRNA gene, specimen voucher AD058	262591	Porites rus	Porites rus	stony corals	Eukaryota	Porites rus partial 18S rRNA gene, specimen voucher AD058
																					Porites_compressa_KBHIv1___Sc0000208_27939-29738:.	gi|1253553495|emb|LT631013.1|	99.833	1797	3	0	4	1800	1798	2	0	3302	1800	1798	Porites sp. GA035 partial 18S rRNA gene, specimen voucher GA035	1918554	Porites sp. GA035	Porites sp. GA035	stony corals	Eukaryota	Porites sp. GA035 partial 18S rRNA gene, specimen voucher GA035
																					Porites_compressa_KBHIv1___Sc0000208_27939-29738:.	gi|1253553502|emb|LT631020.1|	99.666	1797	6	0	4	1800	1798	2	0	3286	1800	1798	Porites fontanesii partial 18S rRNA gene, specimen voucher Y360	1081638	Porites fontanesii	Porites fontanesii	stony corals	Eukaryota	Porites fontanesii partial 18S rRNA gene, specimen voucher Y360
																					Porites_compressa_KBHIv1___Sc0000208_32687-33744:.	gi|636577207|gb|KJ483041.1|	97.531	1053	22	3	9	1058	3351	2300	0	1797	1058	3351	Corynactis viridis 28S large subunit ribosomal RNA gene and external transcribed spacer, partial sequence	51773	Corynactis viridis	Corynactis viridis	coral anemones	Eukaryota	Corynactis viridis 28S large subunit ribosomal RNA gene and external transcribed spacer, partial sequence
																					Porites_compressa_KBHIv1___Sc0000208_32687-33744:.	gi|227439989|gb|FJ626235.1|	96.503	1058	34	3	1	1057	3298	2243	0	1746	1058	3501	Parantipathes cf. hirondelle SCF-2009 isolate KEL617-1 28S ribosomal RNA gene, partial sequence	715289	Parantipathes sp. type B	Parantipathes sp. type B	black corals	Eukaryota	Parantipathes cf. hirondelle SCF-2009 isolate KEL617-1 28S ribosomal RNA gene, partial sequence
																					Porites_compressa_KBHIv1___Sc0000208_32687-33744:.	gi|636577227|gb|KJ483061.1|	96.75	1046	33	1	9	1053	3325	2280	0	1742	1058	3326	Paracalliactis japonica isolate pcall 28S large subunit ribosomal RNA gene and external transcribed spacer, partial sequence	656063	Calliactis japonica	Calliactis japonica	sea anemones	Eukaryota	Paracalliactis japonica isolate pcall 28S large subunit ribosomal RNA gene and external transcribed spacer, partial sequence
																					Porites_compressa_KBHIv1___Sc0000208_32687-33744:.	gi|636577226|gb|KJ483060.1|	96.75	1046	33	1	9	1053	3333	2288	0	1742	1058	3334	Chondrophellia orangina isolate corn 28S large subunit ribosomal RNA gene and external transcribed spacer, partial sequence	1499587	Chondrophellia orangina	Chondrophellia orangina	sea anemones	Eukaryota	Chondrophellia orangina isolate corn 28S large subunit ribosomal RNA gene and external transcribed spacer, partial sequence
																					Porites_compressa_KBHIv1___Sc0000208_32687-33744:.	gi|522819215|gb|KF054362.1|	96.408	1058	35	3	1	1057	2520	1465	0	1740	1058	2685	Bathypathes patula isolate 41-101-B1 28S ribosomal RNA gene and 3' external transcribed spacer, partial sequence	1350341	Bathypathes patula	Bathypathes patula	black corals	Eukaryota	Bathypathes patula isolate 41-101-B1 28S ribosomal RNA gene and 3' external transcribed spacer, partial sequence
																					Porites_compressa_KBHIv1___Sc0000208_32687-33744:.	gi|227439995|gb|FJ626241.1|	96.408	1058	35	3	1	1057	3298	2243	0	1740	1058	3502	Leiopathes cf. expansa SCF-2009 isolate GR101-1 28S ribosomal RNA gene, partial sequence	639607	Leiopathes cf. expansa SCF-2009	Leiopathes cf. expansa SCF-2009	black corals	Eukaryota	Leiopathes cf. expansa SCF-2009 isolate GR101-1 28S ribosomal RNA gene, partial sequence
																					Porites_compressa_KBHIv1___Sc0000208_32687-33744:.	gi|227439991|gb|FJ626237.1|	96.408	1058	35	3	1	1057	3299	2244	0	1740	1058	3504	Stauropathes cf. punctata SCF-2009 isolate KEL110-1 28S ribosomal RNA gene, partial sequence	1351990	Stauropathes cf. punctata KEL110-1	Stauropathes cf. punctata KEL110-1	black corals	Eukaryota	Stauropathes cf. punctata SCF-2009 isolate KEL110-1 28S ribosomal RNA gene, partial sequence
																					Porites_compressa_KBHIv1___Sc0000208_32687-33744:.	gi|227439990|gb|FJ626236.1|	96.408	1058	35	3	1	1057	3299	2244	0	1740	1058	3503	Dendrobathypathes boutillieri isolate J2095-2-5-1 28S ribosomal RNA gene, partial sequence	639598	Dendrobathypathes boutillieri	Dendrobathypathes boutillieri	black corals	Eukaryota	Dendrobathypathes boutillieri isolate J2095-2-5-1 28S ribosomal RNA gene, partial sequence
																					Porites_compressa_KBHIv1___Sc0000208_32687-33744:.	gi|2257875399|ref|XR_007307985.1|	96.317	1059	36	3	1	1058	3355	2299	0	1736	1058	3604	PREDICTED: Nematostella vectensis large subunit ribosomal RNA (LOC125562278), rRNA	45351	Nematostella vectensis	starlet sea anemone	sea anemones	Eukaryota	PREDICTED: Nematostella vectensis large subunit ribosomal RNA (LOC125562278), rRNA
																					Porites_compressa_KBHIv1___Sc0000208_32687-33744:.	gi|2257875396|ref|XR_007307982.1|	96.317	1059	36	3	1	1058	3355	2299	0	1736	1058	3604	PREDICTED: Nematostella vectensis large subunit ribosomal RNA (LOC125562275), rRNA	45351	Nematostella vectensis	starlet sea anemone	sea anemones	Eukaryota	PREDICTED: Nematostella vectensis large subunit ribosomal RNA (LOC125562275), rRNA
																					Porites_compressa_KBHIv1___Sc0000208_36691-38490:.	gi|1253558103|emb|LT631224.1|	99.944	1797	1	0	4	1800	1798	2	0	3314	1800	1798	Pectinia sp. MY076 partial 18S rRNA gene, specimen voucher MY076	1918576	Pectinia sp. MY076	Pectinia sp. MY076	stony corals	Eukaryota	Pectinia sp. MY076 partial 18S rRNA gene, specimen voucher MY076
																					Porites_compressa_KBHIv1___Sc0000208_36691-38490:.	gi|1253553500|emb|LT631018.1|	99.944	1797	1	0	4	1800	1798	2	0	3314	1800	1798	Porites profundus partial 18S rRNA gene, specimen voucher MY293	627024	Porites profundus	Porites profundus	stony corals	Eukaryota	Porites profundus partial 18S rRNA gene, specimen voucher MY293
																					Porites_compressa_KBHIv1___Sc0000208_36691-38490:.	gi|1253553499|emb|LT631017.1|	99.944	1797	1	0	4	1800	1798	2	0	3314	1800	1798	Porites profundus partial 18S rRNA gene, specimen voucher MY220	627024	Porites profundus	Porites profundus	stony corals	Eukaryota	Porites profundus partial 18S rRNA gene, specimen voucher MY220
																					Porites_compressa_KBHIv1___Sc0000208_36691-38490:.	gi|1253553498|emb|LT631016.1|	99.944	1797	1	0	4	1800	1798	2	0	3314	1800	1798	Porites sp. MY177 partial 18S rRNA gene, specimen voucher MY177	1918556	Porites sp. MY177	Porites sp. MY177	stony corals	Eukaryota	Porites sp. MY177 partial 18S rRNA gene, specimen voucher MY177
																					Porites_compressa_KBHIv1___Sc0000208_36691-38490:.	gi|1253553497|emb|LT631015.1|	99.944	1797	1	0	4	1800	1798	2	0	3314	1800	1798	Porites sp. MY153 partial 18S rRNA gene, specimen voucher MY153	1918555	Porites sp. MY153	Porites sp. MY153	stony corals	Eukaryota	Porites sp. MY153 partial 18S rRNA gene, specimen voucher MY153
																					Porites_compressa_KBHIv1___Sc0000208_36691-38490:.	gi|1253553496|emb|LT631014.1|	99.944	1797	1	0	4	1800	1798	2	0	3314	1800	1798	Porites rus partial 18S rRNA gene, specimen voucher KA144	262591	Porites rus	Porites rus	stony corals	Eukaryota	Porites rus partial 18S rRNA gene, specimen voucher KA144
																					Porites_compressa_KBHIv1___Sc0000208_36691-38490:.	gi|1253553494|emb|LT631012.1|	99.944	1797	1	0	4	1800	1798	2	0	3314	1800	1798	Porites sp. GA034 partial 18S rRNA gene, specimen voucher GA034	1918553	Porites sp. GA034	Porites sp. GA034	stony corals	Eukaryota	Porites sp. GA034 partial 18S rRNA gene, specimen voucher GA034
																					Porites_compressa_KBHIv1___Sc0000208_36691-38490:.	gi|1253553493|emb|LT631011.1|	99.944	1797	1	0	4	1800	1798	2	0	3314	1800	1798	Porites rus partial 18S rRNA gene, specimen voucher AD058	262591	Porites rus	Porites rus	stony corals	Eukaryota	Porites rus partial 18S rRNA gene, specimen voucher AD058
																					Porites_compressa_KBHIv1___Sc0000208_36691-38490:.	gi|1253553495|emb|LT631013.1|	99.833	1797	3	0	4	1800	1798	2	0	3302	1800	1798	Porites sp. GA035 partial 18S rRNA gene, specimen voucher GA035	1918554	Porites sp. GA035	Porites sp. GA035	stony corals	Eukaryota	Porites sp. GA035 partial 18S rRNA gene, specimen voucher GA035
																					Porites_compressa_KBHIv1___Sc0000208_36691-38490:.	gi|1253553502|emb|LT631020.1|	99.666	1797	6	0	4	1800	1798	2	0	3286	1800	1798	Porites fontanesii partial 18S rRNA gene, specimen voucher Y360	1081638	Porites fontanesii	Porites fontanesii	stony corals	Eukaryota	Porites fontanesii partial 18S rRNA gene, specimen voucher Y360

## Sheet: Table_S5
Table S5: Metadata for the genome and gene models downloaded for the coral species used for comparative analysis.
Species	Isolate collection location	Notes	Reference	Genome	Gene models used in this tudy			Illumina Genome Data SRA ID	Raw short-reads				Quality trimmed short-reads								Cutoffs used to generate smudgeplots
					GFF	Proteins	CDS		R1 Reads	R1 Bases	R2 Reads	R2 Bases	R1 Reads		R1 Bases		R2 Reads		R2 Bases		Lower	Haploid	Upper
Montipora capitata v3 (This study)	Kāne‘ohe Bay, Oʻahu, Hawaii		This study	http://cyanophora.rutgers.edu/montipora/Montipora_capitata_HIv3.assembly.fasta.gz	http://cyanophora.rutgers.edu/montipora/Montipora_capitata_HIv3.genes.gff3.gz	http://cyanophora.rutgers.edu/montipora/Montipora_capitata_HIv3.genes.pep.faa.gz	http://cyanophora.rutgers.edu/montipora/Montipora_capitata_HIv3.genes.cds.fna.gz		135590434	13694633834	135590434	13694633834	133717858	98.62%	13372493373	97.65%	133717858	98.62%	13322107316	97.28%	6	15	128
Montipora capitata v1	Kāne‘ohe Bay, Oʻahu, Hawaii	Previous version of the M. capitata isolate published in this study	Shumaker et al. 2019 (https://doi.org/10.1038/s41598-019-39274-3)	http://cyanophora.rutgers.edu/montipora/Mcap.genome_assembly.fa.gz	http://cyanophora.rutgers.edu/montipora/Mcap.GFFannotation.gff.gz	http://cyanophora.rutgers.edu/montipora/Mcap.protein.fa.gz	http://cyanophora.rutgers.edu/montipora/Mcap.mRNA.fa.gz	SRR8497577
Montipora capitata	Waiopae tide pools, Hawaii Island, Hawaii		Helmkampf et al. 2019 (https://doi.org/10.1093/gbe/evz135)	NCBI: RDEB00000000	https://data.nal.usda.gov/system/files/Mcap_genemodels_1.1.gff	https://data.nal.usda.gov/system/files/Mcap_genemodels_1.1_aa.fas	https://data.nal.usda.gov/system/files/Mcap_genemodels_1.1_cds.fas	SRR8068582	178493009	26952444359	178493009	26952444359	177168000	99.26%	26213104099	97.26%	177168000	99.26%	25138974129	93.27%	12	23	196
Montipora cactus	Sekisei Lagoon, Okinawa, Japan	Keep only the scaffolds identified as not being haplotigs in https://assets.researchsquare.com/files/rs-944849/v1/ba942c9d56b998ca59001f33.xlsx (Supp table S3)	Shinzato et al. 2020 (original publication - version 1 genome+genes; https://doi.org/10.1093/molbev/msaa216); Yoshioka et al. 2021 (updated genome+genes used in this study; https://doi.org/10.21203/rs.3.rs-944849/v1)	https://marinegenomics.oist.jp/mcac/download/mcac.fasta.gz	https://assets.researchsquare.com/files/rs-944849/v1/29fad061ca05feb6f2368592.gz	Extracted using gffread	Extracted using gffread	DRR194228	56088678	13159070433	56088678	13216547207	55956607	99.76%	13019711142	98.94%	55956607	99.76%	12964629840	98.09%	6	15	128
Montipora efflorescens	Sekisei Lagoon, Okinawa, Japan	Keep only the scaffolds identified as not being haplotigs in https://assets.researchsquare.com/files/rs-944849/v1/ba942c9d56b998ca59001f33.xlsx (Supp table S4)	Shinzato et al. 2020 (original publication version 1 genome+genes; https://doi.org/10.1093/molbev/msaa216); Yoshioka et al. 2021 (Updated genome+genes used in this study; https://doi.org/10.21203/rs.3.rs-944849/v1)	https://marinegenomics.oist.jp/meff/download/meff.fasta.gz	https://marinegenomics.oist.jp/meff/download/meff.gff.gz	Extracted using gffread	Extracted using gffread	DRR194233	63555054	14201092386	63555054	14253561253	63430320	99.8%	14046456550	98.91%	63430320	99.8%	13963518196	97.97%	6	16	136
Pocillopora meandrina (This study)	Kāne‘ohe Bay, Oʻahu, Hawaii		This study	http://cyanophora.rutgers.edu/Pocillopora_meandrina/Pocillopora_meandrina_HIv1.assembly.fasta.gz	http://cyanophora.rutgers.edu/Pocillopora_meandrina/Pocillopora_meandrina_HIv1.genes.gff3.gz	http://cyanophora.rutgers.edu/Pocillopora_meandrina/Pocillopora_meandrina_HIv1.genes.pep.faa.gz	http://cyanophora.rutgers.edu/Pocillopora_meandrina/Pocillopora_meandrina_HIv1.genes.cds.fna.gz	SRR16077712	90071456	13600789856	90071456	13600789856	90017815	99.94%	13560231361	99.7%	90017815	99.94%	13550090533	99.63%	12	32	272
Pocillopora acuta (This study)	Kāne‘ohe Bay, Oʻahu, Hawaii		This study	http://cyanophora.rutgers.edu/Pocillopora_acuta/Pocillopora_acuta_HIv2.assembly.fasta.gz	http://cyanophora.rutgers.edu/Pocillopora_acuta/Pocillopora_acuta_HIv2.genes.gff3.gz	http://cyanophora.rutgers.edu/Pocillopora_acuta/Pocillopora_acuta_HIv2.genes.pep.faa.gz	http://cyanophora.rutgers.edu/Pocillopora_acuta/Pocillopora_acuta_HIv2.genes.cds.fna.gz	SRR16077714	76183449	11503700799	76183449	11503700799	76118650	99.91%	11467450035	99.68%	76118650	99.91%	11456656886	99.59%	7	18	153
Pocillopora acuta	Lombok, Indonesia	Predicted open reading frames in the "Experimental" transcripts using TransDecoder	Vidal-Dupiol et al. 2020 (https://doi.org/10.1101/698688)	http://ihpe.univ-perp.fr/telechargement/Data_to_downoload.rar	From .rar file	Predicted using TransDecoder from "Experimental" transcripts	Predicted using TransDecoder from "Experimental" transcripts	SRR4254617	237589976	23758997600	237589976	23758997600	233746156	98.38%	23070310137	97.1%	233746156	98.38%	23186815889	97.59%	14	54	459
Pocillopora damicornis	Saboga Is., Panama	Read data not avaliable.	Cunning et al. 2018 (https://doi.org/10.1038/s41598-018-34459-8)	http://pdam.reefgenomics.org/download/pdam_scaffolds.fasta.gz	http://pdam.reefgenomics.org/download/pdam_annotation.gff3.gz	http://pdam.reefgenomics.org/download/pdam_proteins.fasta.gz	http://pdam.reefgenomics.org/download/pdam_transcripts.fasta.gz	NA	NA	NA	NA	NA	NA	NA	NA	NA	NA	NA	NA	NA	NA	NA	NA
Pocillopora verrucosa	Red Sea Al Fahal, Saudi Arabia		Buitrago-López et al 2020 (https://doi.org/10.1093/gbe/evaa184)	http://pver.reefgenomics.org/download/Pver_genome_assembly_v1.0.fasta.gz	http://pver.reefgenomics.org/download/Pver_genome_assembly_v1.0.gff3.gz	http://pver.reefgenomics.org/download/Pver_proteins_names_v1.0.faa.gz	http://pver.reefgenomics.org/download/Pver_genes_names_v1.0.fna.gz	SRR11880677	141993203	35640293953	141993203	35640293953	141175346	99.42%	34685471263	97.32%	141175346	99.42%	34472644933	96.72%	35	90	765
Porites compressa (This study)	Kāne‘ohe Bay, Oʻahu, Hawaii		This study	http://cyanophora.rutgers.edu/Porites_compressa/Porites_compressa_HIv1.assembly.fasta.gz	http://cyanophora.rutgers.edu/Porites_compressa/Porites_compressa_HIv1.genes.gff3.gz	http://cyanophora.rutgers.edu/Porites_compressa/Porites_compressa_HIv1.genes.pep.faa.gz	http://cyanophora.rutgers.edu/Porites_compressa/Porites_compressa_HIv1.genes.cds.fna.gz	SRR12695158	103358925	10439251425	103358925	10439251425	102307027	98.98%	10217320839	97.87%	102307027	98.98%	10133903883	97.08%	5	14	119
Porites astreoides	Bailey’s Bay Reef Flats (32°2227N, 64°4437W) in Bermuda		Wong and Putnam 2022 (Under Review)	https://sra-download.ncbi.nlm.nih.gov/traces/sra25/SRZ/019144/SRR19144705/filtered_p_ctg.fasta	https://osf.io/7s5z4/	Extracted using gffread	Extracted using gffread	NA	NA	NA	NA	NA	NA	NA	NA	NA	NA	NA	NA	NA	NA	NA	NA
Porites australiensis	Sesoko Island, Okinawa, Japan		Shinzato et al. 2021 (https://doi.org/10.1093/gbe/evab270)	https://drive.google.com/drive/folders/1xZCIAHLmuCcdIQlvDHbN7GGJzxp6VIs0	From GoogleDrive	Extracted using gffread	Extracted using gffread	DRR045165	105771588	33015814411	105771588	32996144624	105336784	99.59%	32232188094	97.63%	105336784	99.59%	30509594573	92.46%	18	44	374
Porites lutea	Orpheus Island, Great Barrier Reef, Australia		Robbins et al. 2019 (https://doi.org/10.1038/s41564-019-0532-4)	http://plut.reefgenomics.org/download/plut_final_2.1.fasta.gz	http://plut.reefgenomics.org/download/plut2v1.1.genes.gff3.gz	http://plut.reefgenomics.org/download/plut2v1.1.proteins.fasta.gz	http://plut.reefgenomics.org/download/plut2v1.1.transcripts.fasta.gz	ERR571459	147068473	22060270950	147068473	22060270950	143222519	97.38%	20792206349	94.25%	143222519	97.38%	20333509507	92.17%	9	23	196
Porites rus	Imported from Indonesia in 2007	Only had reads from the holobiont [i.e., reads from the coral, algal symbiont, and associated bacteria] available.	Celis et al. 2018 (https://doi.org/10.1093/gigascience/giy075)	NCBI: GCA_900290455.1	https://ftp.cngb.org/pub/gigadb/pub/10.5524/100001_101000/100462/Prus_gene_prediction.gff	https://ftp.cngb.org/pub/gigadb/pub/10.5524/100001_101000/100462/Prus_cds_aa.fas	https://ftp.cngb.org/pub/gigadb/pub/10.5524/100001_101000/100462/Prus_cds.fas	NA	NA	NA	NA	NA	NA	NA	NA	NA	NA	NA	NA	NA	NA	NA	NA

## Sheet: Table_S6
Table S6: Results from nQuire lrdmodel ploidy estimation for the Hawaiian coral genomes analyzed in this study.
	Model maximized log-likelihood				Delta log-likelihood			nQuire estimated ploidy	Bi-allelic sites
	Free	Diploid	Triploid	Tetraploid	Diploid	Triploid	Tetraploid
Montipora capitata	2.3356e+06	2.10573e+06	1.54402e+06	1.44623e+06	229863	791574	889364	Diploid	2515410
Montipora capitata denoised	2.55101e+06	2.53066e+06	1.11369e+06	1.34396e+06	20340.9	1.43732e+06	1.20705e+06	Diploid	1601707
Pocillopora meandrina	3.66623e+06	3.37918e+06	1.72168e+06	2.18795e+06	287056	1.94455e+06	1.47828e+06	Diploid	2698996
Pocillopora meandrina denoised	4.48152e+06	4.44891e+06	1.42882e+06	2.46473e+06	32611.9	3.0527e+06	2.01679e+06	Diploid	2043359
Pocillopora acuta	4.19474e+06	2.35479e+06	4.09813e+06	2.83904e+06	1.83995e+06	96607.4	1.3557e+06	Triploid	4516719
Pocillopora acuta denoised	4.20752e+06	1.85303e+06	4.15807e+06	2.32755e+06	2.35448e+06	49443.7	1.87996e+06	Triploid	3420879
Porites compressa	3.14936e+06	2.89866e+06	2.04524e+06	1.90699e+06	250703	1.10412e+06	1.24236e+06	Diploid	3278637
Porites compressa denoised	3.528e+06	3.51179e+06	1.55497e+06	1.83249e+06	16203.5	1.97302e+06	1.69551e+06	Diploid	2219430

## Sheet: Table_S7
Table S7: Comparison between the published Montipora, Pocillopora, and Porites genomes and those generated in this study. All statistics were calculated in this study using the available genome and gene models.
SampleID	Montipora cactus	Montipora capitata (Kāne‘ohe Bay; original study)	Montipora capitata (Kāne‘ohe Bay; This Study)			Montipora capitata (Waiopae tide pools, Hawaii)	Montipora efflorescens	Pocillopora meandrina (Kāne‘ohe Bay; This Study)	Pocillopora acuta (Kāne‘ohe Bay; This Study)	Pocillopora acuta (Lombok, Indonesia)	Pocillopora damicornis	Pocillopora verrucosa	Porites compressa (Kāne‘ohe Bay; This Study)	Porites astreoides	Porites australiensis	Porites lutea	Porites rus
			Full	Chromosomes	Extra-Chromosomal
Reference	Shinzato et al. 2020 (original publication - version 1 genome+genes; https://doi.org/10.1093/molbev/msaa216); Yoshioka et al. 2021 (updated genome+genes used in this study; https://doi.org/10.21203/rs.3.rs-944849/v1)	Shumaker et al., 2019 (https://doi.org/10.1038/s41598-019-39274-3)	This study	This study	This Study	Helmkampf et al. 2019 (https://doi.org/10.1093/gbe/evz135)	Shinzato et al. 2020 (original publication version 1 genome+genes; https://doi.org/10.1093/molbev/msaa216); Yoshioka et al. 2021 (Updated genome+genes used in this study; https://doi.org/10.21203/rs.3.rs-944849/v1)	This Study	This study	Vidal-Dupiol et al. 2020 (https://doi.org/10.1101/698688)	Cunning et al. 2018 (https://doi.org/10.1038/s41598-018-34459-8)	Buitrago-López et al 2020 (https://doi.org/10.1093/gbe/evaa184)	This Study	Wong and Putnam 2022 (Under Review)	Shinzato et al. 2021 (https://dx.doi.org/10.1093%2Fgbe%2Fevab270)	Robbins et al. 2019 (https://doi.org/10.1038/s41564-019-0532-4)	Celis et al. 2007 (https://doi.org/10.1093/gigascience/giy075)
Isolate collection location	Sekisei Lagoon, Okinawa, Japan		Kāne‘ohe Bay, Oʻahu, Hawaii			Waiopae tide pools, Hawaii Island, Hawaii	Sekisei Lagoon, Okinawa, Japan	Kāne‘ohe Bay, Oʻahu, Hawaii	Kāne‘ohe Bay, Oʻahu, Hawaii	Lombok, Indonesia	Saboga Is., Panama	Red Sea Al Fahal, Saudi Arabia	Kāne‘ohe Bay, Oʻahu, Hawaii	Bailey’s Bay Reef Flats (32°2227N, 64°4437W) in Bermuda	Sesoko Island, Okinawa, Japan	Orpheus Island, Great Barrier Reef, Australia	Indonesia
Estimated genome size	719673732		644226330			693744847	707472993	349144232	353080882	333078316	349 Mbp*	328968949	527906982	NA	550868741	693649038	404.75 Mbp**
Heterozygosity	2.23%		1.36%			1.2%	2.28%	0.015	2.7%	1.53%	NA	1.27%	0.0184	NA	0.0222	0.0843	NA
Genome assembly stats
Total scaffold length (bp)	640828888	885704498	780507976	679698592	100809384	614509607	630535801	376579914	408287534	352019984	234335492	380505698	592501447	677753397	576341789	552020673	470011093
Total contig length (bp)	590015660	885704498	780366976	679557592	100809384	571886739	573774151	376579914	408287534	336684533	225727810	379995663	592501447	677753397	520608723	503897507	332192973
Number of scaffolds	3532	3043	1699	14	1685	27865	3589	212	474	168465	4393	18268	608	3051	4983	2975	14982
Number of contigs	40245	3043	3109	1424	1685	50174	39844	212	474	196891	53036	25712	608	3051	31071	26629	81422
N50 of scaffolds (bp)	938091	540623	47716837	48529999	113110	185537	1168433	10024633	5167277	147426	326133	333696	4003051	412256	554729	660708	137187
N50 of contigs (bp)	26902	540623	647096	751122	113110	24266	25685	10024633	5167277	9649	25941	75701	4003051	412256	39263	37172	5319
Percent gaps	7.929	0	0.018	0.021	0	6.936	9.002	0	0	4.356	3.673	0.134	0	0	9.67	8.718	29.322
Percent GC	39.52	39.63	39.66	39.65	39.73	39.53	39.52	38.03	38.11	37.88	37.82	38.09	39.21	39.12	39.14	39.05	38.86
BUSCO "genome" completeness (v5.0; metazoa_odb10; 954 total genes)
Complete (no.)	92.1% (879)	95.2% (908)	95.7% (913)	95.5% (911)	1.7% (16)	84.1% (802)	90.1% (860)	96.1% (916)	96.1% (917)	89.4% (853)	90.7% (865)	94.9% (906)	95.5% (911)	93.2% (889)	91.6% (874)	95.3% (909)	69.6% (664)
Single-copy (no.)	91.4% (872)	74.0% (706)	94.1% (898)	94.8% (904)	1.2% (11)	82.8% (790)	89.2% (851)	94.9% (905)	93.6% (893)	89.0% (849)	90.5% (863)	92.0% (878)	93.7% (894)	81.7% (779)	88.5% (844)	93.5% (892)	67.2% (641)
Duplicated (no.)	0.7% (7)	21.2% (202)	1.6% (15)	0.7% (7)	0.5% (5)	1.3% (12)	0.9% (9)	1.2% (11)	2.5% (24)	0.4% (4)	0.2% (2)	2.9% (28)	1.8% (17)	11.5% (110)	3.1% (30)	1.8% (17)	2.4% (23)
Fragmented (no.)	4.3% (41)	2.2% (21)	2.2% (21)	2.2% (21)	1.0% (10)	10.4% (99)	4.8% (46)	2.0% (19)	1.9% (18)	6.9% (66)	4.2% (40)	2.5% (24)	2.3% (22)	3.0% (29)	5.3% (51)	2.1% (20)	17.5% (167)
Missing (no.)	3.6% (34)	2.6% (25)	2.1% (20)	2.3% (22)	97.3% (928)	5.5% (53)	5.1% (48)	1.9% (19)	2.0% (19)	3.7% (35)	5.1% (49)	2.6% (24)	2.2% (21)	3.8% (36)	3.1% (29)	2.6% (25)	12.9% (123)
BUSCO "genome" completeness (v5.0; eukaryota_odb10; 255 total genes)
Complete (no.)	92.2% (235)	97.7% (249)	99.2% (253)	98.4% (251)	2.8% (7)	85.5% (218)	91.8% (234)	98.8% (252)	98.5% (251)	91.4% (233)	91.4% (233)	98.0% (250)	99.2% (253)	98.0% (250)	94.9% (242)	98.5% (251)	67.1% (171)
Single-copy (no.)	92.2% (235)	75.7% (193)	98.0% (250)	97.6% (249)	2.4% (6)	85.1% (217)	91.0% (232)	98.4% (251)	96.5% (246)	90.6% (231)	91.4% (233)	92.5% (236)	98.0% (250)	83.1% (212)	92.5% (236)	96.9% (247)	65.9% (168)
Duplicated (no.)	0.0% (0)	22.0% (56)	1.2% (3)	0.8% (2)	0.4% (1)	0.4% (1)	0.8% (2)	0.4% (1)	2.0% (5)	0.8% (2)	0.0% (0)	5.5% (14)	1.2% (3)	14.9% (38)	2.4% (6)	1.6% (4)	1.2% (3)
Fragmented (no.)	5.9% (15)	0.8% (2)	0.0% (0)	0.4% (1)	2.0% (5)	10.6% (27)	4.3% (11)	0.4% (1)	0.8% (2)	4.3% (11)	5.5% (14)	1.2% (3)	0.4% (1)	0.8% (2)	3.5% (9)	0.4% (1)	22.7% (58)
Missing (no.)	1.9% (5)	1.5% (4)	0.8% (2)	1.2% (3)	95.2% (243)	3.9% (10)	3.9% (10)	0.8% (2)	0.7% (2)	4.3% (11)	3.1% (8)	0.8% (2)	0.4% (1)	1.2% (3)	1.6% (4)	1.1% (3)	10.2% (26)
Protein-coding gene stats (combined CDS+introns)
Number of genes	29158	63227	54384	47839	6545	36691	29424	31840	33730	25737	26077	27439	44130	64636	30603	31126	39453
Total gene length	300297053	410196486	373198315	344306550	28891765	148531395	295387557	158140140	176151796	105613804	136620777	188469018	279512961	274963491	260127158	233612206	237912951
Average gene length (bp)	10299	6487.68	6862.28	7197.19	4414.33	4048.17	10039	4966.71	5222.41	4103.58	5239.13	6868.65	6333.85	4254.03	8500.05	7505.37	6030.29
Gene percent GC	39.62	39.85	39.84	39.8	40.32	40.12	39.62	38.48	38.48	38.27	38.17	38.76	39.56	39.06	39.47	39.22	39.34
Protein-coding transcript stats (based on CDS features)
Average transcript length (bp)	1410.98	1161.91	1167.29	1198.19	941.422	1102.57	1390.06	1376.98	1357.67	1163.04	1365.3	1871.34	1303.27	903.168	1575.76	1385.83	1184.61
Average number of CDS per gene/transcript	6.55871	4.49058	4.70784	4.91252	3.21176	3.61639	6.46037	6.54947	6.60033	5.4952	6.84833	7.51635	5.51355	4.87962	6.81593	6.3374	4.9561
CDS stats
Number of CDS	191239	283926	256031	235010	21021	132689	190090	208535	222629	141430	178584	206241	243313	315399	208588	197258	195533
Total CDS length (bp)	41141300	73464001	63481968	57320361	6161607	40454454	40901193	43842885	45794064	29933085	35603001	51347671	57513174	58377165	48222964	43135478	46736451
Average CDS length (bp)	215.13	258.743	247.946	243.906	293.117	304.882	215.168	210.242	205.697	211.646	199.363	248.969	236.375	185.09	231.188	218.675	239.021
Number of single-CDS transcripts	6147	22344	18361	15836	2525	16887	6283	7933	7877	6982	3282	3592	12939	6336	6471	5522	10066
Percent single-CDS transcripts	21.0817	35.3393	33.7618	33.1027	38.5791	46.0249	21.3533	24.9152	23.3531	27.1283	12.5858	13.0909	29.3202	9.80259	21.145	17.7408	25.5139
CDS percent GC	44.03	43.99	44.27	44.24	44.57	44.27	44.04	44.06	44.06	43.77	43.87	44.76	44.22	43.83	44.15	44.01	44
Intron stats (predicted between CDS features)
Number of introns	162081	220699	201647	187171	14476	95998	160666	176695	188899	115693	152507	178802	199183	250763	177985	166132	156080
Total intron length (bp)	259155753	336732485	309716347	286986189	22730158	108076941	254486364	114297255	130357732	75680719	101017776	137121347	221999787	216586326	211904194	190476728	191176500
Average intron length (bp)	1598.93	1525.75	1535.93	1533.28	1570.2	1125.82	1583.95	646.862	690.092	654.151	662.381	766.889	1114.55	863.709	1190.57	1146.54	1224.86
Intron percent GC	38.87	38.95	38.94	38.92	39.16	38.56	38.85	36.34	36.52	36.05	36.12	36.51	38.35	37.77	38.33	38.07	37.8
Intergenic stats (predicted between genes built from CDS features)
Number of intergenic regions	26290	60235	50365	45535	4830	26987	26591	31208	32615	21484	22520	20861	42322	59316	26975	27888	29522
Total intergenic region length (bp)	293492155	425241142	381001194	337363538	43637656	263772645	293788552	212142472	224678095	113009036	85763404	132615515	298976962	348621368	236983987	273209358	158468879
Average intergenic region length (bp)	11163.6	7059.7	7564.8	7408.88	9034.71	9774.06	11048.4	6797.7	6888.8	5260.15	3808.32	6357.1	7064.34	5877.36	8785.32	9796.66	5367.82
Intergenic region percent GC	39.44	39.45	39.5	39.51	39.44	39.34	39.44	37.66	37.8	37.44	37.27	37.39	38.87	39.06	38.81	38.91	38.23
BUSCO "protein" completeness (v5.0; metazoa_odb10; 954 total genes)
Complete (no.)	91.0% (868)	94.0% (897)	95.2% (908)	95.0% (906)	1.9% (18)	64.8% (619)	89.3% (852)	96.9% (924)	96.7% (923)	67.1% (640)	87.9% (839)	88.9% (848)	95.8% (914)	79.3% (757)	86.3% (823)	91.7% (875)	62.4% (595)
Single-copy (no.)	90.4% (862)	75.8% (723)	92.9% (886)	93.5% (892)	1.6% (15)	63.9% (610)	87.9% (839)	95.5% (911)	93.9% (896)	66.5% (634)	87.7% (837)	86.8% (828)	93.4% (891)	69.6% (664)	82.9% (791)	89.6% (855)	60.7% (579)
Duplicated (no.)	0.6% (6)	18.2% (174)	2.3% (22)	1.5% (14)	0.3% (3)	0.9% (9)	1.4% (13)	1.4% (13)	2.8% (27)	0.6% (6)	0.2% (2)	2.1% (20)	2.4% (23)	9.7% (93)	3.4% (32)	2.1% (20)	1.7% (16)
Fragmented (no.)	5.5% (52)	3.5% (33)	3.2% (31)	3.2% (31)	1.2% (11)	13.3% (127)	5.8% (55)	1.8% (17)	2.0% (19)	16.4% (156)	5.7% (54)	2.9% (28)	2.0% (19)	12.2% (116)	7.4% (71)	4.1% (39)	19.9% (190)
Missing (no.)	3.5% (34)	2.5% (24)	1.6% (15)	1.8% (17)	96.9% (925)	21.9% (208)	4.9% (47)	1.3% (13)	1.3% (12)	16.5% (158)	6.4% (61)	8.2% (78)	2.2% (21)	8.5% (81)	6.3% (60)	4.2% (40)	17.7% (169)
BUSCO "protein" completeness (v5.0; eukaryota_odb10; 255 total genes)
Complete (no.)	90.2% (230)	93.3% (238)	96.5% (246)	96.5% (246)	1.6% (4)	63.2% (161)	93.0% (237)	96.5% (246)	97.2% (248)	65.9% (168)	86.3% (220)	90.2% (230)	96.9% (247)	83.1% (212)	89.4% (228)	92.2% (235)	59.6% (152)
Single-copy (no.)	89.8% (229)	74.5% (190)	95.3% (243)	95.3% (243)	1.2% (3)	62.0% (158)	91.8% (234)	96.1% (245)	93.3% (238)	65.5% (167)	85.9% (219)	88.6% (226)	94.9% (242)	73.7% (188)	86.7% (221)	91.0% (232)	58.0% (148)
Duplicated (no.)	0.4% (1)	18.8% (48)	1.2% (3)	1.2% (3)	0.4% (1)	1.2% (3)	1.2% (3)	0.4% (1)	3.9% (10)	0.4% (1)	0.4% (1)	1.6% (4)	2.0% (5)	9.4% (24)	2.7% (7)	1.2% (3)	1.6% (4)
Fragmented (no.)	8.2% (21)	3.9% (10)	3.5% (9)	3.1% (8)	2.4% (6)	17.6% (45)	4.7% (12)	3.1% (8)	2.0% (5)	20.8% (53)	9.0% (23)	5.1% (13)	2.4% (6)	11.8% (30)	7.5% (19)	4.3% (11)	25.1% (64)
Missing (no.)	1.6% (4)	2.8% (7)	0.0% (0)	0.4% (1)	96.0% (245)	19.2% (49)	2.3% (6)	0.4% (1)	0.8% (2)	13.3% (34)	4.7% (12)	4.7% (12)	0.7% (2)	5.1% (13)	3.1% (8)	3.5% (9)	15.3% (39)
Conserved_Domain_Search			30825					22109	22857				28203
EggNog			24072					16479	16784				20399
KEGG			11527					10718	10912				12129
*Estimated genome size from Cunning et al. 2018 (https://doi.org/10.1038/s41598-018-34459-8)
**Median value estimated from multiple approaches using reads derived from holobiont samples.

## Sheet: Table_S8
Table S8: Number of predicted protein-coding genes in each of the new Hawaiian coral genomes with functional annotations.
SampleID	Montipora capitata (Kāne‘ohe Bay; This Study)		Pocillopora meandrina (Kāne‘ohe Bay; This Study)		Pocillopora acuta (Kāne‘ohe Bay; This Study)		Porites compressa (Kāne‘ohe Bay; This Study)
	No. Proteins	%	No. Proteins	%	No. Proteins	%	No. Proteins	%
Total predicted proteins	54384	-	31840	-	33730	-	44130	-
CD-Search	30825	56.6803	22109	69.4378	22857	67.7646	28203	63.9089
eggNOG-mapper	24072	44.263	16479	51.7557	16784	49.7599	20399	46.2248
KAAS	11527	21.1956	10718	33.6621	10912	32.351	12129	27.4847

## Sheet: Sheet2
	Pocillopora	Montipora
Tank 1 ATAC	6	15
Tank 2 HTHC	1	9
Tank 3 ATHC	6	10
Tank 4 HTAC	5	8
Tank 5 HTHC	2	9
Tank 6 ATAC	11	14
Tank 7 HTAC	3	7
Tank 8 ATAC	7	11
Tank 9 HTAC	2	12
Tank 10 HTHC	2	13
Tank 11 ATHC	11	15
Tank 12 ATHC	10	17
ATAC	24	40
ATHC	27	42
HTAC	10	27
HTHC	5	31
